# Supplementary material for: Impacts of Rumen Degradable or Undegradable Protein Supplementation with or without Salt on Nutrient Digestion, and VFA Concentrations
Source: Animals (Basel). 2021 Oct 20;11(11):3011. doi: 10.3390/ani11113011 (PMC8614571; doi:10.3390/ani11113011)
Supplement: Supplementary file 1 [file animals-11-03011-s001.zip]

Archive with 3 entries (3 files):
- Table S1.csv
- Table S2.csv
- Table S3.csv
