# Supplementary material for: Impacts of Rumen Degradable or Undegradable Protein Supplementation with or without Salt on Nutrient Digestion, and VFA Concentrations
Source: Animals (Basel). 2021 Oct 20;11(11):3011. doi: 10.3390/ani11113011 (PMC8614571; doi:10.3390/ani11113011)
Supplement: Supplementary file 1 [file animals-11-03011-s001.zip › Table S1.csv]

ID	TRT	Delivery	Protein_Type	DM_Ave_Intake_kg_d	DM_Ave_Intake_g_kg_BW_d	DM_Digestibility_pct	Forage_Intake_kg_d	Forage_Intake_g_kg_BW	Ave_Water_Intake_L_d	Ave_Supp_Intake_kg_d	Supp_Intake_g_kg_BW	NDF_Ave_Intake_kg_d	NDF_Digestibility_pct	Ruminal_Fluid_Volume_L	Total_Turnover_Time_hr	Fluid_Flow_Rate_L_h	DM_Volume	Liquid_Volume	uNDF_Fill_kg	uNDF_Fill_g_kgBW	uNDF_Retention_hr	uNDF_Passage_%_hr
7096	T1	SF	RUP	13.75	20.77	48.19	12.32	18.6	63.43	1.44	2.17	7.67	42.98	76.13	22.68	3.36	12.03	92.06	3.64	5.5	51.47	1.94
7097	T2	HF	RUP	14.2	21.46	51.21	13.45	20.32	62.12	0.76	1.14	8.01	44.78	53.93	15.84	3.41	14.47	103.26	4.68	7.07	56.74	1.76
7021	T3	SF	RDP	14.48	21.95	46.58	12.28	18.62	73.32	2.19	3.33	8.39	41.55	30.99	12.5	2.48	15.33	95.58	5.97	9.05	76.36	1.31
7052	T4	HF	RDP	12.41	20.43	49.23	11.58	19.07	44.81	0.83	1.37	7.27	42.76	24.22	10.89	2.22	11.1	85.27	3.97	6.54	51.42	1.94
7013	T3	SF	RDP	11.43	19.66	50.75	10.46	18	54.02	0.97	1.67	6.47	47.06	46.76	15.09	3.1	14.98	87.75	5.16	8.89	78.37	1.28
7088	T2	HF	RUP	11.51	20.87	46.98	10.75	19.5	50.55	0.75	1.37	6.49	41.64	36.28	12.32	2.95	13.62	99.11	4.79	8.68	68.42	1.46
7067	T1	SF	RUP	13.71	25.88	46.21	13.16	24.84	57.99	0.55	1.04	7.56	38.17	35.77	14.3	2.5	17.41	116.68	5.9	11.13	71.15	1.41
7050	T4	HF	RDP	11.73	19.32	47.67	10.9	17.95	46.48	0.83	1.37	6.57	40.81	25.42	11.6	2.19	15.47	89.53	5.93	9.76	83.74	1.19
8003	T1	SF	RUP	11.33	20.86	50.43	10.45	19.23	44.53	0.89	1.63	6.68	46.09	32.78	12.79	2.56	12.29	81.35	4.29	7.9	61.5	1.63
8110	T2	HF	RUP	11.79	23.52	52.25	11.03	22.01	55.34	0.76	1.51	6.72	48.21	33.06	13.96	2.37	13.77	105.78	4.61	9.21	64.92	1.54
8105	T3	SF	RDP	13.14	26.61	56.52	9.62	19.48	88.83	3.52	7.13	7.5	58.31	35.4	12.77	2.77	13.32	79.41	5.2	10.52	88.95	1.12
8074	T4	HF	RDP	11.08	22.86	49.38	10.25	21.15	54.51	0.83	1.71	6.04	38	9.28	8.44	1.1	10.35	62.83	3.96	8.18	60.39	1.66
8027	T3	SF	RDP	13.94	30.76	51.32	11.26	24.84	74.24	2.68	5.91	8.86	56	31.59	12.58	2.51	10.95	76.32	4.12	9.09	51.1	1.96
8163	T2	HF	RUP	10.92	24.29	55.41	10.16	22.61	42.41	0.76	1.68	6.32	53.64	26.77	11.9	2.25	12.95	88.41	5.47	12.16	83.29	1.2
8068	T1	SF	RUP	12.86	30.64	47.46	10.16	24.22	45.28	2.7	6.42	7.36	45.68	41.69	12.87	3.24	8.68	73.59	2.63	6.26	41.96	2.38
8114	T4	HF	RDP	11.22	23.5	50.16	10.39	21.76	47.7	0.83	1.74	6.63	47.07	21.99	10.7	2.06	12.04	86.6	4.01	8.4	56.36	1.77
