# Supplementary material for: Impacts of Rumen Degradable or Undegradable Protein Supplementation with or without Salt on Nutrient Digestion, and VFA Concentrations
Source: Animals (Basel). 2021 Oct 20;11(11):3011. doi: 10.3390/ani11113011 (PMC8614571; doi:10.3390/ani11113011)
Supplement: Supplementary file 1 [file animals-11-03011-s001.zip › Table S2.csv]

ID	TRT	Delivery	Protein_Type	hour	ammonia_mg_dl	total_VFA	Acetic	Propionic	Isobutyric	Butyric	Isovaleric	Valeric	Acetate_Propionate
7096	T1	SF	RUP	0	1.1965	75.45537782	69.51739205	17.01348768	1.329571934	8.605933971	1.754527746	1.779086629	4.08601654
7097	T2	HF	RUP	0	1.0595625	74.53615981	69.77071782	16.38047631	1.482592245	8.756300614	1.79560763	1.814305383	4.259382725
7021	T3	SF	RDP	0	2.5408125	102.8805142	67.59956737	17.82528377	1.445237517	9.22876815	1.927940956	1.973202231	3.792341722
7052	T4	HF	RDP	0	8.2046875	73.93208681	65.2407539	17.4971189	1.994035674	9.86751617	2.975884318	2.424691037	3.728656945
7013	T3	SF	RDP	0	4.30275	64.90280271	67.35843116	15.62063554	2.221268239	9.443172515	3.433538995	1.92295355	4.312144087
7088	T2	HF	RUP	0	1.5055625	68.77979835	65.08111397	18.41346815	1.898292722	10.1080513	2.474730079	2.024343778	3.534429986
7067	T1	SF	RUP	0	0.8143125	83.63529581	68.22698484	16.90179654	1.670070064	9.337458349	2.062657293	1.801032919	4.036670581
7050	T4	HF	RDP	0	6.84275	74.39853054	67.86567523	17.05003371	1.50539463	9.590080489	2.118952499	1.869863444	3.980383639
8003	T1	SF	RUP	0	1.3930625	91.26160801	66.93433198	17.76561205	1.558064167	10.1443047	1.671709031	1.925978075	3.767634449
8110	T2	HF	RUP	0	1.861875	73.30866397	67.28312044	16.22729758	1.649203934	10.33173739	2.446309978	2.062330677	4.146292388
8105	T3	SF	RDP	0	17.83275	88.51488453	61.94269704	18.47863647	2.844549002	8.676793711	5.322559604	2.734764172	3.352124878
8074	T4	HF	RDP	0	1.6274375	75.19665115	63.51383469	18.81963925	1.768842125	10.78236698	2.708939465	2.40637749	3.374869934
8027	T3	SF	RDP	0	10.34175	78.51980073	64.48950036	17.4519725	2.542350748	9.078784272	4.100064909	2.337327205	3.695255671
8163	T2	HF	RUP	0	2.906625	82.80310475	65.53594299	18.18257646	1.769607361	10.20063163	2.289104543	2.022137026	3.604326545
8068	T1	SF	RUP	0	1.662625	73.15770346	62.4194627	20.00178134	1.731931688	11.51950895	1.93791055	2.38940477	3.120695183
8114	T4	HF	RDP	0	4.590875	64.06326145	63.79931577	18.54307469	2.351758372	9.474315743	3.091147319	2.740388107	3.440600701
7096	T1	SF	RUP	4	1.61025	75.34568205	62.65935683	19.56576571	1.394078189	12.03543364	1.486856151	2.858509485	3.202499599
7097	T2	HF	RUP	4	0.62775	61.46365202	62.47165763	20.03225189	1.381561559	11.93285922	1.168741738	3.012927963	3.118553918
7021	T3	SF	RDP	4	4.24675	85.68153953	61.37848669	20.16762078	1.40162041	12.408513	1.567963675	3.075795449	3.043417335
7052	T4	HF	RDP	4	11.8008125	73.66718725	60.14132105	20.04259198	1.932875199	11.48729814	2.622999228	3.772914405	3.000675815
7013	T3	SF	RDP	4	4.9879375	86.00609362	65.11057425	18.24047552	1.504646107	10.4145364	1.864222459	2.865545272	3.569565617
7088	T2	HF	RUP	4	0.739625	89.87029276	65.22488518	19.03333404	1.155478476	11.01100875	1.055433694	2.519859864	3.426876502
7067	T1	SF	RUP	4	0.8685625	98.20815029	67.85435267	17.56468269	1.233114505	9.872157871	1.164949529	2.310742737	3.863112922
7050	T4	HF	RDP	4	9.098	75.1277492	66.6170392	17.87656247	1.161758642	10.88881563	1.164126698	2.291697353	3.72650163
8003	T1	SF	RUP	4	1.7639375	77.55343758	66.18419992	18.28486122	1.424066411	10.36755339	1.434259204	2.305059855	3.619617296
8110	T2	HF	RUP	4	2.10725	82.07116597	66.49794364	17.98350469	1.095808889	10.7365781	1.145209714	2.540954971	3.697718815
8105	T3	SF	RDP	4	15.001	66.88270819	66.0189797	17.89031188	2.088361688	8.484356322	3.173449475	2.344540931	3.69020843
8074	T4	HF	RDP	4	9.7248125	76.13026989	63.82204593	19.72791199	1.325498365	10.26065783	1.767885633	3.096000259	3.235114084
8027	T3	SF	RDP	4	6.793125	73.44702761	64.6429254	19.98796166	1.400227534	9.371543557	1.918828044	2.678513804	3.234092925
8163	T2	HF	RUP	4	2.019875	76.08812589	65.80407286	18.51510959	1.304725517	10.79043923	1.222780055	2.362872756	3.554074176
8068	T1	SF	RUP	4	1.6048125	67.02858515	62.12543661	21.13797265	1.133175035	12.10854094	0.952990732	2.541884036	2.939044233
8114	T4	HF	RDP	4	7.4665625	73.00092481	62.96405891	19.98167692	1.428109244	10.81448119	1.606249845	3.205423894	3.151089829
7096	T1	SF	RUP	8	1.2780625	71.93792906	61.62607667	20.94302365	1.468575286	11.05337081	1.634179236	3.27477435	2.94255871
7097	T2	HF	RUP	8	1.132	59.08139066	65.06541105	19.31422966	1.012322122	11.28491736	0.896163078	2.426956733	3.368781059
7021	T3	SF	RDP	8	1.977125	56.67302627	65.5357158	19.05611249	0.96389739	11.13804187	1.062274903	2.243957545	3.439091569
7052	T4	HF	RDP	8	5.3338125	58.16411112	64.75106999	19.56266926	1.228672496	10.4901168	1.403617403	2.56385404	3.30993021
7013	T3	SF	RDP	8	2.7284375	108.8865127	66.01525999	18.10379336	1.173574359	10.66515621	1.379395568	2.662820515	3.646487709
7088	T2	HF	RUP	8	0.8445625	97.27074653	71.34354595	12.2230626	1.231224994	11.65743066	1.058378364	2.486357427	5.836797885
7067	T1	SF	RUP	8	0.9078125	77.87127287	66.26017837	17.76769978	1.22602303	11.09757659	1.300828129	2.347694094	3.729249097
7050	T4	HF	RDP	8	4.0000625	94.91307874	67.80029043	18.03537323	1.010397785	9.957373757	0.996667681	2.199897119	3.759295113
8003	T1	SF	RUP	8	2.1719375	83.79122743	65.08881542	19.11216378	1.180638276	10.98645264	0.953846681	2.678083206	3.405622522
8110	T2	HF	RUP	8	1.0303125	125.2284055	67.29810238	17.52098876	0.974158792	10.81279616	1.05812727	2.335826633	3.840999118
8105	T3	SF	RDP	8	13.4930625	109.3425594	65.4636993	18.66188093	1.793029061	9.131000828	2.577557853	2.372832033	3.507883238
8074	T4	HF	RDP	8	4.2828125	118.8898236	64.86384053	20.06582601	1.087439943	10.33506317	1.061813845	2.586016499	3.232552724
8027	T3	SF	RDP	8	9.6548125	106.1562674	65.7955284	17.89449317	1.621540187	9.964636707	2.263640212	2.460161329	3.676859008
8163	T2	HF	RUP	8	2.067125	102.6996239	66.42184922	18.61918542	1.134727143	10.68301272	0.914807728	2.226417768	3.567387494
8068	T1	SF	RUP	8	0.8428125	104.9135873	65.20459257	19.69519632	1.119480468	10.80788755	0.685600404	2.48724269	3.310685078
8114	T4	HF	RDP	8	4.5765625	107.7526995	64.51738883	19.51603534	1.380753671	10.45354843	1.119363642	3.012910088	3.305865547
7096	T1	SF	RUP	12	1.475875	99.24150827	65.47164	19.0533597	0.988603254	11.13319157	0.813984172	2.539221294	3.436225475
7097	T2	HF	RUP	12	1.166	99.27148858	67.82697211	17.92420216	1.114381502	9.973775321	0.907143564	2.25352534	3.784099928
7021	T3	SF	RDP	12	2.3190625	103.3019699	66.51076175	18.67251497	1.005329437	10.4300912	1.029205087	2.352097558	3.561960554
7052	T4	HF	RDP	12	7.274625	95.06038773	64.78607522	19.5122254	1.334795686	9.945702992	1.45094449	2.97025622	3.320281203
7013	T3	SF	RDP	12	3.8136875	86.47280109	67.8432788	16.90042135	1.225922683	10.14584501	1.586646753	2.297885416	4.014295112
7088	T2	HF	RUP	12	0.9765	82.00403571	65.73645217	18.66692926	1.075443997	11.02439099	0.947964884	2.548818701	3.521546114
7067	T1	SF	RUP	12	1.399375	107.9820315	67.4628771	17.8909003	1.128537596	10.23018507	1.008842667	2.278657265	3.770792747
7050	T4	HF	RDP	12	2.5334375	88.54350916	67.1925586	18.21957169	0.969801094	10.20829679	0.937804398	2.471967431	3.68793294
8003	T1	SF	RUP	12	1.227	90.95424614	64.90835307	18.89757217	1.135400289	11.59947695	0.825690907	2.633506615	3.43474561
8110	T2	HF	RUP	12	0.95775	100.4428174	71.85236194	17.44131083	1.037215141	6.130402785	1.247403471	2.291305833	4.119665238
8105	T3	SF	RDP	12	13.671875	86.4045593	65.38587253	18.84122405	1.640090404	9.165584603	2.489276518	2.477951894	3.470362241
8074	T4	HF	RDP	12	2.3739375	110.4962262	66.65515503	19.0608531	1.014003268	9.891605057	1.19195421	2.186429329	3.49696599
8027	T3	SF	RDP	12	10.678875	92.68402243	64.83414591	18.47515048	1.482564455	10.34510795	2.169636702	2.693394498	3.509262129
8163	T2	HF	RUP	12	2.853275	108.8264208	65.4040996	19.08247973	1.041048992	10.90240697	0.928269675	2.641695035	3.427442373
8068	T1	SF	RUP	12	0.865	102.091863	62.69610571	21.04152225	0.88153819	12.01548103	0.461080745	2.904272074	2.979637355
8114	T4	HF	RDP	12	3.48475	93.11563545	66.43652949	18.49460549	1.380186131	9.674792688	1.356666733	2.657219466	3.592211227
7096	T1	SF	RUP	18	0.9220625	87.87902333	69.00181581	17.06005301	1.083618525	9.705515254	1.186670076	1.962327324	4.04464252
7097	T2	HF	RUP	18	0.824125	89.97196569	69.21915223	16.71979462	1.282405571	9.436039371	1.395364991	1.94724322	4.139952302
7021	T3	SF	RDP	18	1.3400625	119.0378005	67.33072242	18.13686846	1.069024196	10.09789564	1.257084044	2.108405244	3.712367578
7052	T4	HF	RDP	18	1.831	117.6113391	66.91172027	18.01450437	1.356610336	9.451753221	1.793211595	2.472200205	3.714324796
7013	T3	SF	RDP	18	6.1448125	85.5412886	67.43248627	16.23407148	1.840418289	9.155371477	3.030215869	2.307436615	4.153763051
7088	T2	HF	RUP	18	0.747625	96.67256698	66.9345707	17.75679813	1.329933099	10.19734216	1.620661924	2.160693982	3.769518029
7067	T1	SF	RUP	18	1.0095625	111.3782579	68.98826966	16.52473157	1.29770377	9.830062607	1.453341222	1.905891166	4.17484964
7050	T4	HF	RDP	18	1.7449375	98.68410402	69.27545984	16.88503844	1.182643488	9.108771789	1.609132643	1.938953797	4.102771816
8003	T1	SF	RUP	18	0.8793125	106.9822684	66.24762242	18.2318695	1.283586525	10.79765524	1.281049813	2.158216507	3.633616531
8110	T2	HF	RUP	18	0.78675	111.0176784	70.11783381	15.62193305	1.147628957	9.665493385	1.508945629	1.938165162	4.488422372
8105	T3	SF	RDP	18	17.40875	86.40303295	67.62012217	17.98258696	1.558112769	8.193588769	2.499242766	2.146346562	3.760311145
8074	T4	HF	RDP	18	1.539875	110.6209417	68.50389323	18.16845966	1.077267917	9.192177349	1.275450009	1.782751827	3.770484372
8027	T3	SF	RDP	18	15.3229375	103.9890823	65.67719821	18.03818498	1.878343829	8.938740732	3.069592551	2.397939701	3.641009242
8163	T2	HF	RUP	18	2.4655625	105.9152114	68.91097599	17.28512486	1.329649017	9.121858138	1.537032075	1.815359922	3.986721331
8068	T1	SF	RUP	18	0.8320625	90.58426608	66.12881176	19.34630472	1.221098396	10.14121928	1.119425965	2.043139872	3.41816242
8114	T4	HF	RDP	18	3.415625	94.20203508	68.69128896	17.16394009	1.627590663	8.257571659	1.969430031	2.290178595	4.002069955
7096	T1	SF	RUP	24	1.634625	97.6098255	68.60802984	16.93247107	1.33782078	9.729096491	1.552473158	1.840108656	4.05186163
7097	T2	HF	RUP	24	4.180875	90.23024479	68.19926697	16.95436593	1.532112394	9.676985648	1.736793041	1.900476023	4.022519465
7021	T3	SF	RDP	24	3.9039375	114.7358424	68.80227849	17.15902269	1.374876245	9.07183831	1.795634367	1.796349897	4.009685151
7052	T4	HF	RDP	24	6.5909375	93.69540595	66.94895937	17.52441128	1.649660723	9.420482525	2.317715908	2.138770187	3.820325733
7013	T3	SF	RDP	24	10.8775625	84.33616999	65.94640447	15.91667231	2.646155329	8.799707168	4.470771562	2.220289159	4.143228131
7088	T2	HF	RUP	24	3.1419375	89.7430844	66.83321762	17.92340159	1.535692826	9.975643105	1.87670941	1.855335453	3.728824425
7067	T1	SF	RUP	24	2.181125	90.46106844	71.28685847	15.70251235	1.622634414	7.915249818	1.977079531	1.49566542	4.53983776
7050	T4	HF	RDP	24	10.505375	88.40791161	68.95092374	16.46210678	1.567203884	8.808912755	2.268557086	1.94229576	4.188462915
8003	T1	SF	RUP	24	1.5164375	85.05114576	67.78956528	17.3681061	1.620112824	9.369652687	1.976988472	1.875574631	3.903106353
8110	T2	HF	RUP	24	2.459125	91.58011469	72.12059662	14.40834384	1.450535396	8.245161172	2.164238218	1.611124755	5.005474428
8105	T3	SF	RDP	24	22.680125	97.76793687	65.27953688	17.66247723	2.406255309	7.567766571	4.559018882	2.524945131	3.695944575
8074	T4	HF	RDP	24	3.03625	99.70343268	68.66694336	17.68490807	1.378443689	8.574520037	2.018539172	1.676645672	3.882798998
8027	T3	SF	RDP	24	21.97275	100.5411107	63.39959279	17.07167372	3.076971261	8.323148082	5.506650432	2.621963712	3.713730348
8163	T2	HF	RUP	24	5.4151875	93.30817132	66.66445768	17.92003203	1.638081315	9.778996751	2.181138246	1.817293986	3.720108177
8068	T1	SF	RUP	24	1.7856875	79.99640108	64.45526221	19.36104067	1.590945369	10.81904372	1.741628387	2.032079641	3.329121782
8114	T4	HF	RDP	24	9.44925	92.92877693	66.52771791	18.04128805	1.650440135	9.748463297	2.196127132	1.83596348	3.687525954
