# Supplementary material for: Impacts of Rumen Degradable or Undegradable Protein Supplementation with or without Salt on Nutrient Digestion, and VFA Concentrations
Source: Animals (Basel). 2021 Oct 20;11(11):3011. doi: 10.3390/ani11113011 (PMC8614571; doi:10.3390/ani11113011)
Supplement: Supplementary file 1 [file animals-11-03011-s001.zip › Table S3.csv]

Cow_ID	Treat	Delivery	pH	temperature �C	Hour_post_feeding
7013	RDP	SF	6.49	39.15	18
7013	RDP	SF	6.49	39.16	18
7013	RDP	SF	6.52	39.13	18
7013	RDP	SF	6.56	39.09	18
7013	RDP	SF	6.53	38.99	18
7013	RDP	SF	6.53	39.02	18
7013	RDP	SF	6.56	39.02	19
7013	RDP	SF	6.52	39.02	19
7013	RDP	SF	6.56	39.08	19
7013	RDP	SF	6.53	39.05	19
7013	RDP	SF	6.54	39.05	19
7013	RDP	SF	6.58	38.99	19
7013	RDP	SF	6.61	38.98	20
7013	RDP	SF	6.61	38.91	20
7013	RDP	SF	6.6	38.84	20
7013	RDP	SF	6.63	38.84	20
7013	RDP	SF	6.63	38.82	20
7013	RDP	SF	6.64	38.92	20
7013	RDP	SF	6.64	38.84	21
7013	RDP	SF	6.63	38.95	21
7013	RDP	SF	6.58	38.85	21
7013	RDP	SF	6.57	38.84	21
7013	RDP	SF	6.56	38.84	21
7013	RDP	SF	6.56	38.76	21
7013	RDP	SF	6.65	38.76	22
7013	RDP	SF	6.72	38.85	22
7013	RDP	SF	6.69	38.81	22
7013	RDP	SF	6.68	38.79	22
7013	RDP	SF	6.71	38.81	22
7013	RDP	SF	6.71	38.79	22
7013	RDP	SF	6.72	38.81	23
7013	RDP	SF	6.75	38.74	23
7013	RDP	SF	6.69	38.79	23
7013	RDP	SF	6.71	38.72	23
7013	RDP	SF	6.75	38.67	23
7013	RDP	SF	6.76	38.71	23
7013	RDP	SF	6.74	38.61	24
7013	RDP	SF	6.75	38.6	24
7013	RDP	SF	6.75	38.55	24
7013	RDP	SF	6.79	38.6	24
7013	RDP	SF	6.74	38.63	24
7013	RDP	SF	6.74	38.63	24
7013	RDP	SF	6.76	38.55	1
7013	RDP	SF	6.78	38.53	1
7013	RDP	SF	6.78	38.5	1
7013	RDP	SF	6.75	38.54	1
7013	RDP	SF	6.78	38.53	1
7013	RDP	SF	6.78	38.48	1
7013	RDP	SF	6.78	38.51	2
7013	RDP	SF	6.78	38.55	2
7013	RDP	SF	6.76	38.61	2
7013	RDP	SF	6.76	38.74	2
7013	RDP	SF	6.74	38.75	2
7013	RDP	SF	6.75	38.76	2
7013	RDP	SF	6.76	38.79	3
7013	RDP	SF	6.75	38.43	3
7013	RDP	SF	6.74	37.82	3
7013	RDP	SF	6.69	37.92	3
7013	RDP	SF	6.69	37.98	3
7013	RDP	SF	6.69	38.08	3
7013	RDP	SF	6.69	38.24	4
7013	RDP	SF	6.66	38.41	4
7013	RDP	SF	6.65	38.5	4
7013	RDP	SF	6.62	38.57	4
7013	RDP	SF	6.75	35.8	4
7013	RDP	SF	6.73	35.93	4
7013	RDP	SF	6.73	36.88	5
7013	RDP	SF	6.76	37.5	5
7013	RDP	SF	6.72	37.65	5
7013	RDP	SF	6.69	35.58	5
7013	RDP	SF	6.68	36.24	5
7013	RDP	SF	6.59	36.87	5
7013	RDP	SF	6.51	37.38	6
7013	RDP	SF	6.64	37.77	6
7013	RDP	SF	6.7	38.12	6
7013	RDP	SF	6.66	38.3	6
7013	RDP	SF	6.68	38.44	6
7013	RDP	SF	6.7	38.53	6
7013	RDP	SF	6.61	38.61	7
7013	RDP	SF	6.65	38.76	7
7013	RDP	SF	6.7	38.84	7
7013	RDP	SF	6.66	38.68	7
7013	RDP	SF	6.64	38.35	7
7013	RDP	SF	6.66	38.43	7
7013	RDP	SF	6.65	38.63	8
7013	RDP	SF	6.7	38.81	8
7013	RDP	SF	6.7	38.82	8
7013	RDP	SF	6.64	38.96	8
7013	RDP	SF	6.62	39.06	8
7013	RDP	SF	6.63	39.15	8
7013	RDP	SF	6.59	39.18	9
7013	RDP	SF	6.65	39.15	9
7013	RDP	SF	6.68	39.23	9
7013	RDP	SF	6.68	39.35	9
7013	RDP	SF	6.66	39.47	9
7013	RDP	SF	6.62	39.54	9
7013	RDP	SF	6.61	39.54	10
7013	RDP	SF	6.68	39.58	10
7013	RDP	SF	6.73	39.54	10
7013	RDP	SF	6.76	39.63	10
7013	RDP	SF	6.7	39.65	10
7013	RDP	SF	6.65	39.7	10
7013	RDP	SF	6.57	39.65	11
7013	RDP	SF	6.59	39.62	11
7013	RDP	SF	6.65	39.56	11
7013	RDP	SF	6.72	39.46	11
7013	RDP	SF	6.7	39.41	11
7013	RDP	SF	6.72	38.27	11
7013	RDP	SF	6.7	38.01	12
7013	RDP	SF	6.62	38.27	12
7013	RDP	SF	6.64	38.53	12
7013	RDP	SF	6.66	38.7	12
7013	RDP	SF	6.69	38.85	12
7013	RDP	SF	6.67	38.94	12
7013	RDP	SF	6.67	38.99	13
7013	RDP	SF	6.66	38.13	13
7013	RDP	SF	6.64	38.14	13
7013	RDP	SF	6.63	38.43	13
7013	RDP	SF	6.62	38.63	13
7013	RDP	SF	6.63	38.84	13
7013	RDP	SF	6.66	39.01	14
7013	RDP	SF	6.66	39.09	14
7013	RDP	SF	6.69	39.13	14
7013	RDP	SF	6.66	39.19	14
7013	RDP	SF	6.6	39.21	14
7013	RDP	SF	6.63	39.15	14
7013	RDP	SF	6.6	39.22	15
7013	RDP	SF	6.6	39.21	15
7013	RDP	SF	6.6	39.08	15
7013	RDP	SF	6.62	38.38	15
7013	RDP	SF	6.6	38.44	15
7013	RDP	SF	6.63	38.58	15
7013	RDP	SF	6.64	38.82	16
7013	RDP	SF	6.58	38.98	16
7013	RDP	SF	6.59	39.06	16
7013	RDP	SF	6.69	39.12	16
7013	RDP	SF	6.66	39.28	16
7013	RDP	SF	6.6	39.26	16
7013	RDP	SF	6.7	39.18	17
7013	RDP	SF	6.71	39.23	17
7013	RDP	SF	6.73	39.29	17
7013	RDP	SF	6.71	39.28	17
7013	RDP	SF	6.75	39.26	17
7013	RDP	SF	6.67	39.23	17
7013	RDP	SF	6.64	39.23	18
7013	RDP	SF	6.56	39.19	18
7013	RDP	SF	6.59	39.12	18
7013	RDP	SF	6.66	39.15	18
7013	RDP	SF	6.64	39.08	18
7013	RDP	SF	6.62	38.99	18
7013	RDP	SF	6.67	39.08	19
7013	RDP	SF	6.7	39.06	19
7013	RDP	SF	6.7	39.08	19
7013	RDP	SF	6.7	39.09	19
7013	RDP	SF	6.7	39.06	19
7013	RDP	SF	6.66	39.01	19
7013	RDP	SF	6.67	38.98	20
7013	RDP	SF	6.69	38.98	20
7013	RDP	SF	6.67	38.94	20
7013	RDP	SF	6.71	38.99	20
7013	RDP	SF	6.71	38.94	20
7013	RDP	SF	6.7	38.99	20
7013	RDP	SF	6.67	38.94	21
7013	RDP	SF	6.74	38.95	21
7013	RDP	SF	6.77	38.92	21
7013	RDP	SF	6.82	38.85	21
7013	RDP	SF	6.73	39.01	21
7013	RDP	SF	6.74	38.91	21
7013	RDP	SF	6.71	38.9	22
7013	RDP	SF	6.71	38.94	22
7013	RDP	SF	6.67	38.96	22
7013	RDP	SF	6.81	38.85	22
7013	RDP	SF	6.89	38.78	22
7013	RDP	SF	6.84	38.81	22
7013	RDP	SF	6.78	38.88	23
7013	RDP	SF	6.75	38.84	23
7013	RDP	SF	6.88	38.85	23
7013	RDP	SF	6.86	38.79	23
7013	RDP	SF	6.88	38.84	23
7013	RDP	SF	6.85	38.9	23
7013	RDP	SF	6.85	38.9	24
7013	RDP	SF	6.81	38.94	24
7013	RDP	SF	6.81	38.82	24
7013	RDP	SF	6.81	38.71	24
7013	RDP	SF	6.84	38.71	24
7013	RDP	SF	6.82	38.65	24
7013	RDP	SF	6.84	38.67	1
7013	RDP	SF	6.82	38.58	1
7013	RDP	SF	6.84	38.54	1
7013	RDP	SF	6.85	38.54	1
7013	RDP	SF	6.82	38.55	1
7013	RDP	SF	6.86	38.6	1
7013	RDP	SF	6.88	38.5	2
7013	RDP	SF	6.85	38.51	2
7013	RDP	SF	6.88	38.63	2
7013	RDP	SF	6.86	38.72	2
7013	RDP	SF	6.86	38.71	2
7013	RDP	SF	6.86	38.78	2
7013	RDP	SF	6.86	38.87	3
7013	RDP	SF	6.84	38.88	3
7013	RDP	SF	6.82	39.02	3
7013	RDP	SF	6.8	37.87	3
7013	RDP	SF	6.8	37.14	3
7013	RDP	SF	6.92	37.39	3
7013	RDP	SF	6.85	37.8	4
7013	RDP	SF	6.84	38.1	4
7013	RDP	SF	6.91	38.25	4
7013	RDP	SF	6.88	38.43	4
7013	RDP	SF	6.84	38.53	4
7013	RDP	SF	6.86	38.68	4
7013	RDP	SF	6.84	38.68	5
7013	RDP	SF	6.92	38.74	5
7013	RDP	SF	6.81	38.79	5
7013	RDP	SF	6.91	38.74	5
7013	RDP	SF	6.89	38.74	5
7013	RDP	SF	6.88	38.81	5
7013	RDP	SF	6.85	38.81	6
7013	RDP	SF	6.81	37.41	6
7013	RDP	SF	6.78	36.98	6
7013	RDP	SF	6.86	37.36	6
7013	RDP	SF	6.88	37.82	6
7013	RDP	SF	6.82	38.16	6
7013	RDP	SF	6.78	38.3	7
7013	RDP	SF	6.78	37.96	7
7013	RDP	SF	6.78	37.19	7
7013	RDP	SF	6.85	37.49	7
7013	RDP	SF	6.81	37.86	7
7013	RDP	SF	6.81	38.13	7
7013	RDP	SF	6.73	38.13	8
7013	RDP	SF	6.78	37.83	8
7013	RDP	SF	6.75	37.82	8
7013	RDP	SF	6.73	38.14	8
7013	RDP	SF	6.73	38.3	8
7013	RDP	SF	6.75	38.51	8
7013	RDP	SF	6.75	38.58	9
7013	RDP	SF	6.75	38.67	9
7013	RDP	SF	6.75	38.71	9
7013	RDP	SF	6.78	38.84	9
7013	RDP	SF	6.78	38.85	9
7013	RDP	SF	6.75	38.87	9
7013	RDP	SF	6.77	38.88	10
7013	RDP	SF	6.79	38.98	10
7013	RDP	SF	6.75	38.98	10
7013	RDP	SF	6.79	39.01	10
7013	RDP	SF	6.77	39.05	10
7013	RDP	SF	6.82	39.13	10
7013	RDP	SF	6.79	39.21	11
7013	RDP	SF	6.77	39.25	11
7013	RDP	SF	6.7	39.29	11
7013	RDP	SF	6.67	39.39	11
7013	RDP	SF	6.66	39.43	11
7013	RDP	SF	6.68	39.43	11
7013	RDP	SF	6.79	39.47	12
7013	RDP	SF	6.79	39.66	12
7013	RDP	SF	6.8	39.7	12
7013	RDP	SF	6.8	39.73	12
7013	RDP	SF	6.76	39.73	12
7013	RDP	SF	6.83	39.68	12
7013	RDP	SF	6.79	39.65	13
7013	RDP	SF	6.8	39.66	13
7013	RDP	SF	6.77	39.58	13
7013	RDP	SF	6.77	39.54	13
7013	RDP	SF	6.76	39.65	13
7013	RDP	SF	6.86	39.7	13
7013	RDP	SF	6.79	38.79	14
7013	RDP	SF	6.77	38.03	14
7013	RDP	SF	6.77	38.75	14
7013	RDP	SF	6.75	38.96	14
7013	RDP	SF	6.8	39.16	14
7013	RDP	SF	6.73	39.26	14
7013	RDP	SF	6.75	37.9	15
7013	RDP	SF	6.72	37.3	15
7013	RDP	SF	6.76	37.96	15
7013	RDP	SF	6.76	38.35	15
7013	RDP	SF	6.71	38.55	15
7013	RDP	SF	6.66	38.65	15
7013	RDP	SF	6.69	38.82	16
7013	RDP	SF	6.69	38.98	16
7013	RDP	SF	6.68	38.98	16
7013	RDP	SF	6.71	38.99	16
7013	RDP	SF	6.66	39.05	16
7013	RDP	SF	6.71	39.02	16
7013	RDP	SF	6.73	39.01	17
7013	RDP	SF	6.72	39.05	17
7013	RDP	SF	6.72	38.99	17
7013	RDP	SF	6.72	39.11	17
7013	RDP	SF	6.68	39.03	17
7013	RDP	SF	6.77	38.96	17
7013	RDP	SF	6.68	39.01	18
7013	RDP	SF	6.77	38.99	18
7013	RDP	SF	6.76	38.99	18
7013	RDP	SF	6.76	38.94	18
7013	RDP	SF	6.77	38.88	18
7013	RDP	SF	6.72	38.84	18
7013	RDP	SF	6.66	38.74	19
7013	RDP	SF	6.64	38.67	19
7013	RDP	SF	6.58	38.7	19
7013	RDP	SF	6.58	38.57	19
7013	RDP	SF	6.64	38.58	19
7013	RDP	SF	6.65	38.71	19
7013	RDP	SF	6.62	38.75	20
7013	RDP	SF	6.69	38.81	20
7013	RDP	SF	6.72	38.9	20
7013	RDP	SF	6.76	38.91	20
7013	RDP	SF	6.72	38.85	20
7013	RDP	SF	6.69	38.84	20
7013	RDP	SF	6.66	38.74	21
7013	RDP	SF	6.64	38.71	21
7013	RDP	SF	6.64	38.71	21
7013	RDP	SF	6.73	38.76	21
7013	RDP	SF	6.72	38.74	21
7013	RDP	SF	6.71	38.75	21
7013	RDP	SF	6.71	38.75	22
7013	RDP	SF	6.75	38.71	22
7013	RDP	SF	6.77	38.67	22
7013	RDP	SF	6.8	38.68	22
7013	RDP	SF	6.9	38.67	22
7013	RDP	SF	6.99	38.63	22
7013	RDP	SF	6.95	38.7	23
7013	RDP	SF	6.88	38.71	23
7013	RDP	SF	6.87	38.74	23
7013	RDP	SF	6.83	38.79	23
7013	RDP	SF	6.84	38.76	23
7013	RDP	SF	6.76	38.79	23
7013	RDP	SF	6.73	38.85	24
7013	RDP	SF	6.7	38.91	24
7013	RDP	SF	6.69	38.88	24
7013	RDP	SF	6.67	38.88	24
7013	RDP	SF	6.65	38.87	24
7013	RDP	SF	6.65	38.94	24
7013	RDP	SF	6.65	38.88	1
7013	RDP	SF	6.65	38.85	1
7013	RDP	SF	6.69	38.82	1
7013	RDP	SF	6.7	38.84	1
7013	RDP	SF	6.7	38.85	1
7013	RDP	SF	6.71	38.75	1
7013	RDP	SF	6.7	38.79	2
7013	RDP	SF	6.66	38.79	2
7013	RDP	SF	6.71	38.79	2
7013	RDP	SF	6.7	38.82	2
7013	RDP	SF	6.71	38.84	2
7013	RDP	SF	6.81	38.87	2
7013	RDP	SF	6.69	38.79	3
7013	RDP	SF	6.69	38.9	3
7013	RDP	SF	6.71	38.92	3
7013	RDP	SF	6.74	38.37	3
7013	RDP	SF	6.82	37.94	3
7013	RDP	SF	6.87	36.64	3
7013	RDP	SF	6.84	35.55	4
7013	RDP	SF	6.91	35.93	4
7013	RDP	SF	6.88	36.4	4
7013	RDP	SF	6.92	36.71	4
7013	RDP	SF	6.88	36.89	4
7013	RDP	SF	6.85	37.15	4
7013	RDP	SF	6.81	37.32	5
7013	RDP	SF	6.82	37.48	5
7013	RDP	SF	6.85	37.66	5
7013	RDP	SF	6.82	37.82	5
7013	RDP	SF	6.82	37.94	5
7013	RDP	SF	6.8	38.07	5
7013	RDP	SF	6.8	38.16	6
7013	RDP	SF	6.76	38.25	6
7013	RDP	SF	6.74	37.7	6
7013	RDP	SF	6.78	35.74	6
7013	RDP	SF	6.73	36.17	6
7013	RDP	SF	6.7	36.68	6
7013	RDP	SF	6.71	36.98	7
7013	RDP	SF	6.73	37.33	7
7013	RDP	SF	6.67	37.7	7
7013	RDP	SF	6.65	37.92	7
7013	RDP	SF	6.66	38.1	7
7013	RDP	SF	6.69	38.3	7
7013	RDP	SF	6.66	38.41	8
7013	RDP	SF	6.69	38.58	8
7013	RDP	SF	6.65	38.65	8
7013	RDP	SF	6.61	38.79	8
7013	RDP	SF	6.66	38.91	8
7013	RDP	SF	6.66	39.06	8
7013	RDP	SF	6.63	39.11	9
7013	RDP	SF	6.68	39.19	9
7013	RDP	SF	6.66	39.15	9
7013	RDP	SF	6.69	39.22	9
7013	RDP	SF	6.73	39.22	9
7013	RDP	SF	6.76	39.26	9
7013	RDP	SF	6.7	39.33	10
7013	RDP	SF	6.66	39.29	10
7013	RDP	SF	6.64	39.26	10
7013	RDP	SF	6.62	39.28	10
7013	RDP	SF	6.61	39.32	10
7013	RDP	SF	6.62	39.31	10
7013	RDP	SF	6.65	39.28	11
7013	RDP	SF	6.7	39.31	11
7013	RDP	SF	6.69	39.31	11
7013	RDP	SF	6.69	39.21	11
7013	RDP	SF	6.75	39.19	11
7013	RDP	SF	6.83	39.18	11
7013	RDP	SF	6.86	39.08	12
7013	RDP	SF	6.9	39.11	12
7013	RDP	SF	6.85	39.03	12
7013	RDP	SF	6.88	39.02	12
7013	RDP	SF	6.82	39.06	12
7013	RDP	SF	6.83	39.02	12
7013	RDP	SF	6.97	39.03	13
7013	RDP	SF	6.92	39.02	13
7013	RDP	SF	6.83	39.12	13
7013	RDP	SF	6.85	39.18	13
7013	RDP	SF	6.79	39.16	13
7013	RDP	SF	6.75	39.13	13
7013	RDP	SF	6.77	39.19	14
7013	RDP	SF	6.79	39.23	14
7013	RDP	SF	6.78	39.31	14
7013	RDP	SF	6.75	39.42	14
7013	RDP	SF	6.64	39.41	14
7013	RDP	SF	6.71	39.43	14
7013	RDP	SF	6.7	39.39	15
7013	RDP	SF	6.67	39.41	15
7013	RDP	SF	6.66	39.43	15
7013	RDP	SF	6.66	39.41	15
7013	RDP	SF	6.64	39.41	15
7013	RDP	SF	6.68	39.42	15
7013	RDP	SF	6.68	39.42	16
7013	RDP	SF	6.64	39.45	16
7013	RDP	SF	6.64	39.42	16
7013	RDP	SF	6.64	39.36	16
7013	RDP	SF	6.66	39.43	16
7013	RDP	SF	6.68	39.46	16
7013	RDP	SF	6.74	39.46	17
7013	RDP	SF	6.86	39.35	17
7013	RDP	SF	6.85	39.23	17
7013	RDP	SF	6.83	39.23	17
7013	RDP	SF	6.79	39.16	17
7013	RDP	SF	6.79	39.15	17
7013	RDP	SF	6.83	39.16	18
7013	RDP	SF	6.85	39.22	18
7013	RDP	SF	6.82	39.28	18
7013	RDP	SF	6.81	39.28	18
7013	RDP	SF	6.77	39.32	18
7013	RDP	SF	6.74	39.31	18
7013	RDP	SF	6.74	39.32	19
7013	RDP	SF	6.75	39.36	19
7013	RDP	SF	6.77	39.32	19
7013	RDP	SF	6.79	39.32	19
7013	RDP	SF	6.78	39.35	19
7013	RDP	SF	6.83	39.32	19
7013	RDP	SF	6.81	39.35	20
7013	RDP	SF	6.79	39.38	20
7013	RDP	SF	7	39.25	20
7013	RDP	SF	6.94	39.28	20
7013	RDP	SF	6.89	39.36	20
7013	RDP	SF	6.94	39.39	20
7013	RDP	SF	7	39.32	21
7013	RDP	SF	7	39.26	21
7013	RDP	SF	6.97	39.22	21
7013	RDP	SF	6.93	39.21	21
7013	RDP	SF	6.89	39.12	21
7013	RDP	SF	6.88	39.13	21
7013	RDP	SF	6.83	39.09	22
7013	RDP	SF	6.83	39.13	22
7013	RDP	SF	6.82	39.06	22
7013	RDP	SF	6.92	39.15	22
7013	RDP	SF	6.9	39.15	22
7013	RDP	SF	6.9	39.05	22
7013	RDP	SF	6.88	38.96	23
7013	RDP	SF	6.93	38.87	23
7013	RDP	SF	6.93	38.94	23
7013	RDP	SF	6.9	39.09	23
7013	RDP	SF	6.92	39.09	23
7013	RDP	SF	6.92	39.06	23
7013	RDP	SF	6.9	39.03	24
7013	RDP	SF	6.93	38.99	24
7013	RDP	SF	6.89	38.94	24
7013	RDP	SF	6.88	38.92	24
7013	RDP	SF	6.86	38.85	24
7013	RDP	SF	6.83	38.9	24
7013	RDP	SF	6.79	38.88	1
7013	RDP	SF	6.79	38.85	1
7013	RDP	SF	6.84	38.96	1
7013	RDP	SF	6.83	39.06	1
7013	RDP	SF	6.81	39.02	1
7013	RDP	SF	6.8	38.99	1
7013	RDP	SF	6.8	38.87	2
7013	RDP	SF	6.83	38.94	2
7013	RDP	SF	6.83	38.92	2
7013	RDP	SF	6.84	38.34	2
7013	RDP	SF	6.88	35.66	2
7013	RDP	SF	6.97	35.9	2
7013	RDP	SF	6.86	36.48	3
7013	RDP	SF	6.79	36.77	3
7013	RDP	SF	6.75	37.18	3
7013	RDP	SF	6.79	37.41	3
7013	RDP	SF	6.75	37.73	3
7013	RDP	SF	6.79	37.76	3
7013	RDP	SF	6.75	37.82	4
7013	RDP	SF	6.76	37.8	4
7013	RDP	SF	6.75	37.87	4
7013	RDP	SF	6.75	37.98	4
7013	RDP	SF	6.79	38.19	4
7013	RDP	SF	6.8	37.22	4
7013	RDP	SF	6.79	36.98	5
7013	RDP	SF	6.79	37.12	5
7013	RDP	SF	6.69	37.36	5
7013	RDP	SF	6.68	37.57	5
7013	RDP	SF	6.69	37.77	5
7013	RDP	SF	6.66	37.94	5
7013	RDP	SF	6.63	38.2	6
7013	RDP	SF	6.69	34.79	6
7013	RDP	SF	6.67	35.14	6
7013	RDP	SF	6.63	36.14	6
7013	RDP	SF	6.63	36.64	6
7013	RDP	SF	6.73	36.96	6
7013	RDP	SF	6.65	37.15	7
7013	RDP	SF	6.71	37.56	7
7013	RDP	SF	6.7	37.97	7
7013	RDP	SF	6.67	38.04	7
7013	RDP	SF	6.66	38.23	7
7013	RDP	SF	6.76	38.27	7
7013	RDP	SF	6.69	38.33	8
7013	RDP	SF	6.6	38.34	8
7013	RDP	SF	6.67	38.5	8
7013	RDP	SF	6.67	38.71	8
7013	RDP	SF	6.67	38.88	8
7013	RDP	SF	6.67	39.01	8
7013	RDP	SF	6.65	38.96	9
7013	RDP	SF	6.59	39.01	9
7013	RDP	SF	6.57	38.91	9
7013	RDP	SF	6.72	38.9	9
7013	RDP	SF	6.69	38.85	9
7013	RDP	SF	6.7	38.82	9
7013	RDP	SF	6.75	38.88	10
7013	RDP	SF	6.73	38.82	10
7013	RDP	SF	6.73	38.81	10
7013	RDP	SF	6.8	38.91	10
7013	RDP	SF	6.76	38.91	10
7013	RDP	SF	6.72	38.84	10
7013	RDP	SF	6.73	38.9	11
7013	RDP	SF	6.73	38.92	11
7013	RDP	SF	6.75	39.06	11
7013	RDP	SF	6.75	39.11	11
7013	RDP	SF	6.73	39.12	11
7013	RDP	SF	6.69	39.16	11
7013	RDP	SF	6.65	39.18	12
7013	RDP	SF	6.62	38.96	12
7013	RDP	SF	6.62	37.35	12
7013	RDP	SF	6.63	37.38	12
7013	RDP	SF	6.65	37.86	12
7013	RDP	SF	6.62	38.16	12
7013	RDP	SF	6.63	38.25	13
7013	RDP	SF	6.59	38.4	13
7013	RDP	SF	6.62	38.48	13
7013	RDP	SF	6.62	38.54	13
7013	RDP	SF	6.55	38.79	13
7013	RDP	SF	6.58	36.43	13
7013	RDP	SF	6.55	35.92	14
7013	RDP	SF	6.56	37.04	14
7013	RDP	SF	6.55	37.82	14
7013	RDP	SF	6.59	38.14	14
7013	RDP	SF	6.58	38.4	14
7013	RDP	SF	6.55	37.45	14
7013	RDP	SF	6.52	37.21	15
7013	RDP	SF	6.51	37.69	15
7013	RDP	SF	6.51	38.01	15
7013	RDP	SF	6.56	38.31	15
7013	RDP	SF	6.55	38.5	15
7013	RDP	SF	6.48	38.55	15
7013	RDP	SF	6.43	38.7	16
7013	RDP	SF	6.41	38.74	16
7013	RDP	SF	6.45	38.84	16
7013	RDP	SF	6.47	38.96	16
7013	RDP	SF	6.41	39.05	16
7013	RDP	SF	6.54	39.11	16
7013	RDP	SF	6.52	39.06	17
7013	RDP	SF	6.48	39.12	17
7013	RDP	SF	6.48	39.18	17
7013	RDP	SF	6.54	39.23	17
7013	RDP	SF	6.62	39.23	17
7013	RDP	SF	6.66	39.28	17
7013	RDP	SF	6.59	39.26	18
7013	RDP	SF	6.55	39.23	18
7013	RDP	SF	6.54	39.15	18
7013	RDP	SF	6.58	39.19	18
7013	RDP	SF	6.55	39.15	18
7013	RDP	SF	6.56	39.11	18
7013	RDP	SF	6.51	39.05	19
7013	RDP	SF	6.58	39.09	19
7013	RDP	SF	6.55	39.11	19
7013	RDP	SF	6.52	39.15	19
7013	RDP	SF	6.52	39.08	19
7013	RDP	SF	6.51	39.02	19
7013	RDP	SF	6.55	38.92	20
7013	RDP	SF	6.52	38.96	20
7013	RDP	SF	6.52	38.99	20
7013	RDP	SF	6.54	39.09	20
7013	RDP	SF	6.62	39.01	20
7013	RDP	SF	6.6	38.99	20
7013	RDP	SF	6.63	38.98	21
7013	RDP	SF	6.58	38.94	21
7013	RDP	SF	6.6	38.9	21
7013	RDP	SF	6.58	38.92	21
7013	RDP	SF	6.56	39.05	21
7013	RDP	SF	6.54	38.98	21
7013	RDP	SF	6.66	38.99	22
7013	RDP	SF	6.69	38.87	22
7013	RDP	SF	6.67	38.87	22
7013	RDP	SF	6.66	38.92	22
7013	RDP	SF	6.66	38.96	22
7013	RDP	SF	6.63	39.03	22
7013	RDP	SF	6.69	38.99	23
7013	RDP	SF	6.66	38.92	23
7013	RDP	SF	6.69	38.81	23
7013	RDP	SF	6.71	38.82	23
7013	RDP	SF	6.66	38.87	23
7013	RDP	SF	6.63	38.88	23
7013	RDP	SF	6.6	38.91	24
7013	RDP	SF	6.65	38.85	24
7013	RDP	SF	6.7	38.78	24
7013	RDP	SF	6.77	38.84	24
7013	RDP	SF	6.73	38.75	24
7013	RDP	SF	6.7	38.78	24
7013	RDP	SF	6.74	38.78	1
7013	RDP	SF	6.7	38.58	1
7013	RDP	SF	6.76	38.45	1
7013	RDP	SF	6.78	38.57	1
7013	RDP	SF	6.8	38.53	1
7013	RDP	SF	6.81	38.53	1
7013	RDP	SF	6.83	38.38	2
7013	RDP	SF	6.81	38.43	2
7013	RDP	SF	6.83	38.58	2
7013	RDP	SF	6.74	38.71	2
7013	RDP	SF	6.7	38.68	2
7013	RDP	SF	6.7	38.81	2
7013	RDP	SF	6.69	38.84	3
7013	RDP	SF	6.67	38.76	3
7013	RDP	SF	6.69	37.28	3
7013	RDP	SF	6.66	36.95	3
7013	RDP	SF	6.73	37.38	3
7013	RDP	SF	6.7	37.6	3
7013	RDP	SF	6.72	37.8	4
7013	RDP	SF	6.72	37.87	4
7013	RDP	SF	6.67	37.87	4
7013	RDP	SF	6.72	38.07	4
7013	RDP	SF	6.7	38.25	4
7013	RDP	SF	6.72	38.33	4
7013	RDP	SF	6.7	38.34	5
7013	RDP	SF	6.66	38.33	5
7013	RDP	SF	6.7	38.48	5
7013	RDP	SF	6.73	38.58	5
7013	RDP	SF	6.72	38.63	5
7013	RDP	SF	6.73	38.75	5
7013	RDP	SF	6.7	38.78	6
7013	RDP	SF	6.73	38.79	6
7013	RDP	SF	6.72	38.84	6
7013	RDP	SF	6.69	38.85	6
7013	RDP	SF	6.78	36.78	6
7013	RDP	SF	6.7	36.5	6
7013	RDP	SF	6.71	37.23	7
7013	RDP	SF	6.69	37.75	7
7013	RDP	SF	6.69	38.04	7
7013	RDP	SF	6.69	37.33	7
7013	RDP	SF	6.66	36.11	7
7013	RDP	SF	6.7	36.7	7
7013	RDP	SF	6.69	37.23	8
7013	RDP	SF	6.67	37.52	8
7013	RDP	SF	6.65	37.82	8
7013	RDP	SF	6.62	38	8
7013	RDP	SF	6.6	38.12	8
7013	RDP	SF	6.65	38.25	8
7013	RDP	SF	6.62	38.4	9
7013	RDP	SF	6.65	38.53	9
7013	RDP	SF	6.63	38.61	9
7013	RDP	SF	6.63	38.68	9
7013	RDP	SF	6.66	38.75	9
7013	RDP	SF	6.76	38.79	9
7013	RDP	SF	6.71	38.81	10
7013	RDP	SF	6.67	38.87	10
7013	RDP	SF	6.69	38.82	10
7013	RDP	SF	6.67	38.9	10
7013	RDP	SF	6.56	38.94	10
7013	RDP	SF	6.65	38.96	10
7013	RDP	SF	6.67	39.02	11
7013	RDP	SF	6.63	39.06	11
7013	RDP	SF	6.63	39.06	11
7013	RDP	SF	6.65	39.02	11
7013	RDP	SF	6.65	39.01	11
7013	RDP	SF	6.6	39.08	11
7013	RDP	SF	6.7	39.21	12
7013	RDP	SF	6.68	39.23	12
7013	RDP	SF	6.67	39.22	12
7013	RDP	SF	6.71	39.26	12
7013	RDP	SF	6.67	39.29	12
7013	RDP	SF	6.72	39.41	12
7013	RDP	SF	6.68	39.41	13
7013	RDP	SF	6.68	38.74	13
7013	RDP	SF	6.78	38.63	13
7013	RDP	SF	6.7	38.64	13
7013	RDP	SF	6.63	38.72	13
7013	RDP	SF	6.66	38.85	13
7013	RDP	SF	6.61	38.98	14
7013	RDP	SF	6.61	36.41	14
7013	RDP	SF	6.6	36.31	14
7013	RDP	SF	6.56	37.17	14
7013	RDP	SF	6.56	37.92	14
7013	RDP	SF	6.61	38.33	14
7013	RDP	SF	6.63	38.55	15
7013	RDP	SF	6.6	38.71	15
7013	RDP	SF	6.59	38.79	15
7013	RDP	SF	6.55	38.82	15
7013	RDP	SF	6.59	38.79	15
7013	RDP	SF	6.59	38.82	15
7013	RDP	SF	6.6	38.88	16
7013	RDP	SF	6.57	38.91	16
7013	RDP	SF	6.61	39.02	16
7013	RDP	SF	6.67	39.05	16
7013	RDP	SF	6.63	38.98	16
7013	RDP	SF	6.61	39.05	16
7013	RDP	SF	6.66	38.98	17
7013	RDP	SF	6.57	39.09	17
7013	RDP	SF	6.53	39.19	17
7013	RDP	SF	6.6	39.22	17
7013	RDP	SF	6.63	39.21	17
7013	RDP	SF	6.63	39.12	17
7013	RDP	SF	6.6	39.19	18
7013	RDP	SF	6.67	39.25	18
7013	RDP	SF	6.66	39.25	18
7013	RDP	SF	6.64	39.26	18
7013	RDP	SF	6.64	39.25	18
7013	RDP	SF	6.63	39.13	18
7013	RDP	SF	6.59	39.05	19
7013	RDP	SF	6.55	38.91	19
7013	RDP	SF	6.55	38.96	19
7013	RDP	SF	6.61	39.01	19
7013	RDP	SF	6.57	39.03	19
7013	RDP	SF	6.61	38.94	19
7013	RDP	SF	6.63	38.87	20
7013	RDP	SF	6.77	38.9	20
7013	RDP	SF	6.7	38.92	20
7013	RDP	SF	6.71	38.94	20
7013	RDP	SF	6.68	39.03	20
7013	RDP	SF	6.71	38.99	20
7013	RDP	SF	6.66	38.95	21
7013	RDP	SF	6.78	38.87	21
7013	RDP	SF	6.74	38.99	21
7013	RDP	SF	6.68	38.94	21
7013	RDP	SF	6.66	38.9	21
7013	RDP	SF	6.68	38.82	21
7013	RDP	SF	6.68	38.72	22
7013	RDP	SF	6.71	38.74	22
7013	RDP	SF	6.72	38.81	22
7013	RDP	SF	6.74	38.79	22
7013	RDP	SF	6.74	38.88	22
7013	RDP	SF	6.75	38.9	22
7013	RDP	SF	6.77	38.87	23
7013	RDP	SF	6.72	38.79	23
7013	RDP	SF	6.77	38.75	23
7013	RDP	SF	6.78	38.72	23
7013	RDP	SF	6.77	38.72	23
7013	RDP	SF	6.74	38.84	23
7013	RDP	SF	6.74	38.79	24
7013	RDP	SF	6.72	38.87	24
7013	RDP	SF	6.75	38.9	24
7013	RDP	SF	6.78	38.82	24
7013	RDP	SF	6.81	38.75	24
7013	RDP	SF	6.78	38.71	24
7013	RDP	SF	6.76	38.74	1
7013	RDP	SF	6.77	38.75	1
7013	RDP	SF	6.8	38.65	1
7013	RDP	SF	6.85	38.63	1
7013	RDP	SF	6.85	38.72	1
7013	RDP	SF	6.87	38.82	1
7013	RDP	SF	6.81	38.88	2
7013	RDP	SF	6.8	38.9	2
7013	RDP	SF	6.76	39.02	2
7013	RDP	SF	6.73	39.09	2
7013	RDP	SF	6.7	39.02	2
7013	RDP	SF	6.67	39.11	2
7013	RDP	SF	6.72	38.98	3
7013	RDP	SF	6.7	38.74	3
7013	RDP	SF	6.66	38.55	3
7013	RDP	SF	6.63	38.63	3
7013	RDP	SF	6.74	38.76	3
7013	RDP	SF	6.74	35.79	3
7013	RDP	SF	6.78	35.7	4
7013	RDP	SF	6.72	36.13	4
7013	RDP	SF	6.65	36.55	4
7013	RDP	SF	6.67	37.07	4
7013	RDP	SF	6.7	37.53	4
7013	RDP	SF	6.74	37.85	4
7013	RDP	SF	6.72	37.96	5
7013	RDP	SF	6.67	38.13	5
7013	RDP	SF	6.74	38.3	5
7013	RDP	SF	6.72	38.34	5
7013	RDP	SF	6.67	38.44	5
7013	RDP	SF	6.67	38.47	5
7013	RDP	SF	6.74	38.68	6
7013	RDP	SF	6.74	38.74	6
7013	RDP	SF	6.67	38.75	6
7013	RDP	SF	6.66	38.76	6
7013	RDP	SF	6.74	38.82	6
7013	RDP	SF	6.69	38.75	6
7013	RDP	SF	6.67	38.61	7
7013	RDP	SF	6.69	38.57	7
7013	RDP	SF	6.72	38.45	7
7013	RDP	SF	6.61	38.55	7
7013	RDP	SF	6.61	38.72	7
7013	RDP	SF	6.66	38.81	7
7013	RDP	SF	6.58	38.96	8
7013	RDP	SF	6.63	39.02	8
7013	RDP	SF	6.63	38.19	8
7013	RDP	SF	6.68	37.48	8
7013	RDP	SF	6.65	37.83	8
7013	RDP	SF	6.64	38.13	8
7013	RDP	SF	6.57	38.25	9
7013	RDP	SF	6.61	38.44	9
7013	RDP	SF	6.59	38.48	9
7013	RDP	SF	6.61	38.57	9
7013	RDP	SF	6.62	38.67	9
7013	RDP	SF	6.66	38.78	9
7013	RDP	SF	6.69	38.78	10
7013	RDP	SF	6.65	38.79	10
7013	RDP	SF	6.68	38.76	10
7013	RDP	SF	6.68	38.78	10
7013	RDP	SF	6.65	38.92	10
7013	RDP	SF	6.64	39.02	10
7013	RDP	SF	6.58	39.12	11
7013	RDP	SF	6.66	39.13	11
7013	RDP	SF	6.69	39.25	11
7013	RDP	SF	6.58	39.26	11
7013	RDP	SF	6.66	39.38	11
7013	RDP	SF	6.69	39.45	11
7013	RDP	SF	6.74	38.81	12
7013	RDP	SF	6.66	37.9	12
7013	RDP	SF	6.62	38.16	12
7013	RDP	SF	6.63	38.43	12
7013	RDP	SF	6.64	38.54	12
7013	RDP	SF	6.74	38.7	12
7013	RDP	SF	6.68	38.9	13
7013	RDP	SF	6.68	38.96	13
7013	RDP	SF	6.71	39.12	13
7013	RDP	SF	6.67	39.22	13
7013	RDP	SF	6.64	39.16	13
7013	RDP	SF	6.63	39.15	13
7013	RDP	SF	6.6	39.15	14
7013	RDP	SF	6.67	39.23	14
7013	RDP	SF	6.71	37.9	14
7013	RDP	SF	6.7	36.75	14
7013	RDP	SF	6.73	37.3	14
7013	RDP	SF	6.66	37.97	14
7013	RDP	SF	6.67	38.38	15
7013	RDP	SF	6.64	38.61	15
7013	RDP	SF	6.64	38.65	15
7013	RDP	SF	6.57	38.74	15
7013	RDP	SF	6.53	38.81	15
7013	RDP	SF	6.63	38.88	15
7013	RDP	SF	6.6	39.03	16
7013	RDP	SF	6.68	38.99	16
7013	RDP	SF	6.62	39.01	16
7013	RDP	SF	6.62	39.06	16
7013	RDP	SF	6.55	39.02	16
7013	RDP	SF	6.62	39.08	16
7013	RDP	SF	6.64	39.01	17
7013	RDP	SF	6.63	39.03	17
7013	RDP	SF	6.59	39.05	17
7013	RDP	SF	6.64	38.99	17
7013	RDP	SF	6.67	38.99	17
7013	RDP	SF	6.66	38.99	17
7013	RDP	SF	6.63	38.96	18
7013	RDP	SF	6.62	38.84	18
7013	RDP	SF	6.63	38.85	18
7013	RDP	SF	6.62	38.79	18
7013	RDP	SF	6.64	38.96	18
7013	RDP	SF	6.64	38.96	18
7013	RDP	SF	6.71	38.94	19
7013	RDP	SF	6.74	38.96	19
7013	RDP	SF	6.71	38.98	19
7013	RDP	SF	6.71	38.92	19
7013	RDP	SF	6.78	38.87	19
7013	RDP	SF	6.79	38.92	19
7013	RDP	SF	6.73	38.92	20
7013	RDP	SF	6.74	38.91	20
7013	RDP	SF	6.71	38.88	20
7013	RDP	SF	6.75	38.9	20
7013	RDP	SF	6.78	38.99	20
7013	RDP	SF	6.84	38.95	20
7013	RDP	SF	6.75	38.95	21
7013	RDP	SF	6.74	38.99	21
7013	RDP	SF	6.74	38.79	21
7013	RDP	SF	6.78	38.6	21
7013	RDP	SF	6.79	38.63	21
7013	RDP	SF	6.81	38.72	21
7013	RDP	SF	6.82	38.7	22
7013	RDP	SF	6.84	38.67	22
7013	RDP	SF	6.84	38.7	22
7013	RDP	SF	6.82	38.78	22
7013	RDP	SF	6.82	38.72	22
7013	RDP	SF	6.81	38.7	22
7013	RDP	SF	6.82	38.63	23
7013	RDP	SF	6.82	38.68	23
7013	RDP	SF	6.85	38.72	23
7013	RDP	SF	6.82	38.67	23
7013	RDP	SF	6.82	38.61	23
7013	RDP	SF	6.84	38.63	23
7013	RDP	SF	6.84	38.61	24
7013	RDP	SF	6.81	38.54	24
7013	RDP	SF	6.84	38.55	24
7013	RDP	SF	6.72	38.57	24
7013	RDP	SF	6.75	38.54	24
7013	RDP	SF	6.76	38.5	24
7013	RDP	SF	6.71	38.53	1
7013	RDP	SF	6.71	38.33	1
7013	RDP	SF	6.72	38.38	1
7013	RDP	SF	6.8	38.3	1
7013	RDP	SF	6.78	38.51	1
7013	RDP	SF	6.75	38.6	1
7013	RDP	SF	6.69	38.63	2
7013	RDP	SF	6.69	38.64	2
7013	RDP	SF	6.83	38.63	2
7013	RDP	SF	6.83	38.68	2
7013	RDP	SF	6.8	38.78	2
7013	RDP	SF	6.78	38.88	2
7013	RDP	SF	6.71	38.95	3
7013	RDP	SF	6.71	39.15	3
7013	RDP	SF	6.67	38.2	3
7013	RDP	SF	6.73	36.41	3
7013	RDP	SF	6.8	37.15	3
7013	RDP	SF	6.75	37.63	3
7013	RDP	SF	6.72	37.86	4
7013	RDP	SF	6.72	38.03	4
7013	RDP	SF	6.69	38.12	4
7013	RDP	SF	6.78	38.33	4
7013	RDP	SF	6.75	38.54	4
7013	RDP	SF	6.67	38.67	4
7013	RDP	SF	6.62	38.87	5
7013	RDP	SF	6.67	39.02	5
7013	RDP	SF	6.64	34.87	5
7013	RDP	SF	6.6	34.71	5
7013	RDP	SF	6.62	35.94	5
7013	RDP	SF	6.68	37.12	5
7013	RDP	SF	6.65	37.69	6
7013	RDP	SF	6.62	38.03	6
7013	RDP	SF	6.64	38.24	6
7013	RDP	SF	6.58	38.37	6
7013	RDP	SF	6.56	38.35	6
7013	RDP	SF	6.57	38.53	6
7013	RDP	SF	6.68	38.65	7
7013	RDP	SF	6.61	38.75	7
7013	RDP	SF	6.67	38.65	7
7013	RDP	SF	6.65	37.62	7
7013	RDP	SF	6.61	37.38	7
7013	RDP	SF	6.6	37.65	7
7013	RDP	SF	6.6	38.1	8
7013	RDP	SF	6.64	38.5	8
7013	RDP	SF	6.64	38.7	8
7013	RDP	SF	6.58	38.76	8
7013	RDP	SF	6.57	38.87	8
7013	RDP	SF	6.6	38.94	8
7013	RDP	SF	6.65	39.05	9
7013	RDP	SF	6.57	39.15	9
7013	RDP	SF	6.54	39.15	9
7013	RDP	SF	6.51	39.09	9
7013	RDP	SF	6.5	39.16	9
7013	RDP	SF	6.57	39.29	9
7013	RDP	SF	6.57	39.36	10
7013	RDP	SF	6.61	39.36	10
7013	RDP	SF	6.61	39.47	10
7013	RDP	SF	6.61	39.52	10
7013	RDP	SF	6.6	39.53	10
7013	RDP	SF	6.6	39.26	10
7013	RDP	SF	6.6	38.24	11
7013	RDP	SF	6.56	38.31	11
7013	RDP	SF	6.58	38.33	11
7013	RDP	SF	6.65	38.3	11
7013	RDP	SF	6.62	38.41	11
7013	RDP	SF	6.51	38.54	11
7013	RDP	SF	6.57	38.64	12
7013	RDP	SF	6.58	38.7	12
7013	RDP	SF	6.71	38.92	12
7013	RDP	SF	6.61	38.96	12
7013	RDP	SF	6.56	38.94	12
7013	RDP	SF	6.51	39.01	12
7013	RDP	SF	6.56	39.01	13
7013	RDP	SF	6.56	39.09	13
7013	RDP	SF	6.54	39.15	13
7013	RDP	SF	6.51	39.16	13
7013	RDP	SF	6.57	38.92	13
7013	RDP	SF	6.5	38.76	13
7013	RDP	SF	6.49	38.68	14
7013	RDP	SF	6.47	38.61	14
7013	RDP	SF	6.5	38.65	14
7013	RDP	SF	6.67	38.7	14
7013	RDP	SF	6.65	38.81	14
7013	RDP	SF	6.57	38.9	14
7013	RDP	SF	6.53	38.88	15
7013	RDP	SF	6.47	38.92	15
7013	RDP	SF	6.53	38.96	15
7013	RDP	SF	6.54	38.95	15
7013	RDP	SF	6.56	38.95	15
7013	RDP	SF	6.61	38.94	15
7013	RDP	SF	6.65	39.01	16
7013	RDP	SF	6.61	38.98	16
7013	RDP	SF	6.49	39.01	16
7013	RDP	SF	6.46	38.9	16
7013	RDP	SF	6.45	38.94	16
7013	RDP	SF	6.46	39.02	16
7013	RDP	SF	6.54	39.11	17
7013	RDP	SF	6.56	38.96	17
7013	RDP	SF	6.56	38.88	17
7013	RDP	SF	6.56	38.87	17
7013	RDP	SF	6.51	38.88	17
7013	RDP	SF	6.54	38.74	17
7021	RDP	SF	6.36	39.15	18
7021	RDP	SF	6.33	39.18	18
7021	RDP	SF	6.36	39.17	18
7021	RDP	SF	6.39	39.13	18
7021	RDP	SF	6.37	39.13	18
7021	RDP	SF	6.34	39.1	18
7021	RDP	SF	6.33	39.08	19
7021	RDP	SF	6.36	39.04	19
7021	RDP	SF	6.4	39.07	19
7021	RDP	SF	6.46	38.98	19
7021	RDP	SF	6.43	39.06	19
7021	RDP	SF	6.41	39.14	19
7021	RDP	SF	6.43	39.14	20
7021	RDP	SF	6.48	39.19	20
7021	RDP	SF	6.48	39.21	20
7021	RDP	SF	6.44	39.19	20
7021	RDP	SF	6.44	39.14	20
7021	RDP	SF	6.4	39.19	20
7021	RDP	SF	6.36	39.19	21
7021	RDP	SF	6.47	39.23	21
7021	RDP	SF	6.47	39.23	21
7021	RDP	SF	6.47	39.14	21
7021	RDP	SF	6.46	39.21	21
7021	RDP	SF	6.55	39.27	21
7021	RDP	SF	6.52	39.26	22
7021	RDP	SF	6.41	39.17	22
7021	RDP	SF	6.34	39.17	22
7021	RDP	SF	6.39	39.17	22
7021	RDP	SF	6.39	39.14	22
7021	RDP	SF	6.34	39.08	22
7021	RDP	SF	6.34	39.1	23
7021	RDP	SF	6.34	39.1	23
7021	RDP	SF	6.37	39.19	23
7021	RDP	SF	6.39	39.15	23
7021	RDP	SF	6.44	39.15	23
7021	RDP	SF	6.41	39.1	23
7021	RDP	SF	6.43	39.08	24
7021	RDP	SF	6.44	39.18	24
7021	RDP	SF	6.44	39.13	24
7021	RDP	SF	6.4	39.17	24
7021	RDP	SF	6.44	39.15	24
7021	RDP	SF	6.44	39.06	24
7021	RDP	SF	6.5	39.15	1
7021	RDP	SF	6.57	39.11	1
7021	RDP	SF	6.57	39.15	1
7021	RDP	SF	6.55	39.23	1
7021	RDP	SF	6.5	39.23	1
7021	RDP	SF	6.48	39.17	1
7021	RDP	SF	6.51	39.18	2
7021	RDP	SF	6.51	39.18	2
7021	RDP	SF	6.48	39.21	2
7021	RDP	SF	6.5	39.24	2
7021	RDP	SF	6.48	39.28	2
7021	RDP	SF	6.51	39.21	2
7021	RDP	SF	6.54	39.15	3
7021	RDP	SF	6.53	39.13	3
7021	RDP	SF	6.55	39.13	3
7021	RDP	SF	6.55	39.14	3
7021	RDP	SF	6.61	39.08	3
7021	RDP	SF	6.57	39.08	3
7021	RDP	SF	6.64	39.1	4
7021	RDP	SF	6.65	39.03	4
7021	RDP	SF	6.57	39.13	4
7021	RDP	SF	6.44	38.84	4
7021	RDP	SF	6.43	33.9	4
7021	RDP	SF	6.44	35.95	4
7021	RDP	SF	6.41	34.67	5
7021	RDP	SF	6.41	36.08	5
7021	RDP	SF	6.41	37.06	5
7021	RDP	SF	6.41	37.48	5
7021	RDP	SF	6.48	37.75	5
7021	RDP	SF	6.54	37.98	5
7021	RDP	SF	6.55	38.19	6
7021	RDP	SF	6.55	38.3	6
7021	RDP	SF	6.46	38.33	6
7021	RDP	SF	6.4	37.93	6
7021	RDP	SF	6.41	38.16	6
7021	RDP	SF	6.44	35.12	6
7021	RDP	SF	6.4	36.68	7
7021	RDP	SF	6.4	37.06	7
7021	RDP	SF	6.4	37.22	7
7021	RDP	SF	6.43	37.76	7
7021	RDP	SF	6.4	37.98	7
7021	RDP	SF	6.46	38.11	7
7021	RDP	SF	6.46	38.2	8
7021	RDP	SF	6.48	38.32	8
7021	RDP	SF	6.48	38.35	8
7021	RDP	SF	6.53	38.5	8
7021	RDP	SF	6.5	38.63	8
7021	RDP	SF	6.53	38.66	8
7021	RDP	SF	6.4	38.71	9
7021	RDP	SF	6.41	36.83	9
7021	RDP	SF	6.36	37.15	9
7021	RDP	SF	6.4	37.96	9
7021	RDP	SF	6.44	38.26	9
7021	RDP	SF	6.44	38.44	9
7021	RDP	SF	6.46	38.7	10
7021	RDP	SF	6.5	38.81	10
7021	RDP	SF	6.48	38.88	10
7021	RDP	SF	6.44	38.97	10
7021	RDP	SF	6.46	38.93	10
7021	RDP	SF	6.51	38.93	10
7021	RDP	SF	6.5	38.98	11
7021	RDP	SF	6.53	39.07	11
7021	RDP	SF	6.47	39.11	11
7021	RDP	SF	6.48	39.13	11
7021	RDP	SF	6.4	39.18	11
7021	RDP	SF	6.41	35.92	11
7021	RDP	SF	6.34	37.37	12
7021	RDP	SF	6.4	38.27	12
7021	RDP	SF	6.37	38.59	12
7021	RDP	SF	6.34	37.21	12
7021	RDP	SF	6.34	37.93	12
7021	RDP	SF	6.3	38.33	12
7021	RDP	SF	6.31	38.59	13
7021	RDP	SF	6.36	38.68	13
7021	RDP	SF	6.41	38.83	13
7021	RDP	SF	6.4	38.9	13
7021	RDP	SF	6.38	38.98	13
7021	RDP	SF	6.36	38.98	13
7021	RDP	SF	6.4	39.08	14
7021	RDP	SF	6.34	39.08	14
7021	RDP	SF	6.4	39.13	14
7021	RDP	SF	6.37	39.11	14
7021	RDP	SF	6.47	39.1	14
7021	RDP	SF	6.47	39.14	14
7021	RDP	SF	6.47	39.18	15
7021	RDP	SF	6.36	39.33	15
7021	RDP	SF	6.3	36.19	15
7021	RDP	SF	6.3	37.61	15
7021	RDP	SF	6.31	38.43	15
7021	RDP	SF	6.33	38.74	15
7021	RDP	SF	6.33	36.9	16
7021	RDP	SF	6.34	37.69	16
7021	RDP	SF	6.36	38.18	16
7021	RDP	SF	6.37	38.49	16
7021	RDP	SF	6.4	38.74	16
7021	RDP	SF	6.38	38.88	16
7021	RDP	SF	6.37	38.97	17
7021	RDP	SF	6.37	39.01	17
7021	RDP	SF	6.33	39	17
7021	RDP	SF	6.34	38.98	17
7021	RDP	SF	6.4	38.94	17
7021	RDP	SF	6.4	39.06	17
7021	RDP	SF	6.42	39.06	18
7021	RDP	SF	6.42	39.1	18
7021	RDP	SF	6.37	39.08	18
7021	RDP	SF	6.41	39.08	18
7021	RDP	SF	6.36	39.03	18
7021	RDP	SF	6.37	39.1	18
7021	RDP	SF	6.34	39.13	19
7021	RDP	SF	6.36	39.11	19
7021	RDP	SF	6.37	39.08	19
7021	RDP	SF	6.37	39.1	19
7021	RDP	SF	6.36	39.03	19
7021	RDP	SF	6.34	39.07	19
7021	RDP	SF	6.34	39.07	20
7021	RDP	SF	6.44	38.97	20
7021	RDP	SF	6.36	39.06	20
7021	RDP	SF	6.36	39	20
7021	RDP	SF	6.38	39.06	20
7021	RDP	SF	6.36	39.1	20
7021	RDP	SF	6.42	39.14	21
7021	RDP	SF	6.4	39.18	21
7021	RDP	SF	6.41	39.13	21
7021	RDP	SF	6.38	39.14	21
7021	RDP	SF	6.41	39.11	21
7021	RDP	SF	6.42	39.07	21
7021	RDP	SF	6.44	39.06	22
7021	RDP	SF	6.4	39.13	22
7021	RDP	SF	6.44	39.1	22
7021	RDP	SF	6.49	39.1	22
7021	RDP	SF	6.51	39.15	22
7021	RDP	SF	6.52	39.17	22
7021	RDP	SF	6.52	39.21	23
7021	RDP	SF	6.48	39.21	23
7021	RDP	SF	6.47	39.24	23
7021	RDP	SF	6.58	39.24	23
7021	RDP	SF	6.48	39.18	23
7021	RDP	SF	6.49	39.15	23
7021	RDP	SF	6.47	39.14	24
7021	RDP	SF	6.38	39.18	24
7021	RDP	SF	6.3	39.18	24
7021	RDP	SF	6.27	39.18	24
7021	RDP	SF	6.23	39.07	24
7021	RDP	SF	6.21	39.17	24
7021	RDP	SF	6.21	39.17	1
7021	RDP	SF	6.25	39.24	1
7021	RDP	SF	6.25	39.21	1
7021	RDP	SF	6.23	39.18	1
7021	RDP	SF	6.21	39.18	1
7021	RDP	SF	6.2	39.21	1
7021	RDP	SF	6.2	39.19	2
7021	RDP	SF	6.31	39.14	2
7021	RDP	SF	6.39	39.18	2
7021	RDP	SF	6.39	39.21	2
7021	RDP	SF	6.39	39.21	2
7021	RDP	SF	6.39	39.21	2
7021	RDP	SF	6.41	33.92	3
7021	RDP	SF	6.32	36.27	3
7021	RDP	SF	6.35	37.39	3
7021	RDP	SF	6.43	37.98	3
7021	RDP	SF	6.42	38.29	3
7021	RDP	SF	6.43	38.49	3
7021	RDP	SF	6.43	38.53	4
7021	RDP	SF	6.45	38.63	4
7021	RDP	SF	6.43	38.68	4
7021	RDP	SF	6.42	35.07	4
7021	RDP	SF	6.32	36.49	4
7021	RDP	SF	6.32	37.49	4
7021	RDP	SF	6.34	37.93	5
7021	RDP	SF	6.39	38.18	5
7021	RDP	SF	6.42	38.26	5
7021	RDP	SF	6.45	38.35	5
7021	RDP	SF	6.46	38.44	5
7021	RDP	SF	6.47	38.49	5
7021	RDP	SF	6.49	38.62	6
7021	RDP	SF	6.5	38.73	6
7021	RDP	SF	6.45	38.7	6
7021	RDP	SF	6.39	34.88	6
7021	RDP	SF	6.35	36.78	6
7021	RDP	SF	6.38	37.72	6
7021	RDP	SF	6.42	35.76	7
7021	RDP	SF	6.38	36.71	7
7021	RDP	SF	6.38	37.48	7
7021	RDP	SF	6.38	37.85	7
7021	RDP	SF	6.39	38.02	7
7021	RDP	SF	6.42	38.29	7
7021	RDP	SF	6.39	38.39	8
7021	RDP	SF	6.41	38.44	8
7021	RDP	SF	6.41	38.5	8
7021	RDP	SF	6.46	38.6	8
7021	RDP	SF	6.46	38.68	8
7021	RDP	SF	6.52	38.66	8
7021	RDP	SF	6.53	38.78	9
7021	RDP	SF	6.54	38.9	9
7021	RDP	SF	6.56	38.91	9
7021	RDP	SF	6.41	36.33	9
7021	RDP	SF	6.36	37.35	9
7021	RDP	SF	6.38	38.15	9
7021	RDP	SF	6.43	38.41	10
7021	RDP	SF	6.46	38.56	10
7021	RDP	SF	6.52	38.68	10
7021	RDP	SF	6.5	38.76	10
7021	RDP	SF	6.43	37.48	10
7021	RDP	SF	6.35	37.45	10
7021	RDP	SF	6.38	38.2	11
7021	RDP	SF	6.36	38.47	11
7021	RDP	SF	6.36	38.66	11
7021	RDP	SF	6.4	38.74	11
7021	RDP	SF	6.4	38.77	11
7021	RDP	SF	6.46	38.81	11
7021	RDP	SF	6.47	38.9	12
7021	RDP	SF	6.47	38.97	12
7021	RDP	SF	6.47	39.04	12
7021	RDP	SF	6.44	39.08	12
7021	RDP	SF	6.43	39.17	12
7021	RDP	SF	6.39	39.15	12
7021	RDP	SF	6.38	38.5	13
7021	RDP	SF	6.38	36.83	13
7021	RDP	SF	6.33	38.02	13
7021	RDP	SF	6.36	38.62	13
7021	RDP	SF	6.36	38.84	13
7021	RDP	SF	6.39	38.93	13
7021	RDP	SF	6.43	39.04	14
7021	RDP	SF	6.46	39.01	14
7021	RDP	SF	6.31	37.37	14
7021	RDP	SF	6.33	38.3	14
7021	RDP	SF	6.38	37.86	14
7021	RDP	SF	6.35	38.47	14
7021	RDP	SF	6.33	37.47	15
7021	RDP	SF	6.33	38.16	15
7021	RDP	SF	6.36	38.55	15
7021	RDP	SF	6.43	38.7	15
7021	RDP	SF	6.42	38.8	15
7021	RDP	SF	6.43	38.96	15
7021	RDP	SF	6.4	39.07	16
7021	RDP	SF	6.4	39.13	16
7021	RDP	SF	6.4	39.17	16
7021	RDP	SF	6.39	39.08	16
7021	RDP	SF	6.46	39.14	16
7021	RDP	SF	6.49	39.19	16
7021	RDP	SF	6.44	39.19	17
7021	RDP	SF	6.4	39.18	17
7021	RDP	SF	6.46	39.14	17
7021	RDP	SF	6.44	39.17	17
7021	RDP	SF	6.43	39.13	17
7021	RDP	SF	6.43	39.14	17
7021	RDP	SF	6.39	39.19	18
7021	RDP	SF	6.44	39.18	18
7021	RDP	SF	6.49	39.21	18
7021	RDP	SF	6.42	39.21	18
7021	RDP	SF	6.46	39.17	18
7021	RDP	SF	6.47	39.15	18
7021	RDP	SF	6.44	39.27	19
7021	RDP	SF	6.4	39.26	19
7021	RDP	SF	6.38	39.26	19
7021	RDP	SF	6.39	39.23	19
7021	RDP	SF	6.42	39.08	19
7021	RDP	SF	6.42	39.17	19
7021	RDP	SF	6.43	39.17	20
7021	RDP	SF	6.43	39.18	20
7021	RDP	SF	6.46	39.14	20
7021	RDP	SF	6.46	39.17	20
7021	RDP	SF	6.51	39.21	20
7021	RDP	SF	6.44	39.17	20
7021	RDP	SF	6.47	39.13	21
7021	RDP	SF	6.49	39.17	21
7021	RDP	SF	6.47	39.08	21
7021	RDP	SF	6.5	39.11	21
7021	RDP	SF	6.55	39.11	21
7021	RDP	SF	6.53	39.19	21
7021	RDP	SF	6.57	39.24	22
7021	RDP	SF	6.53	39.34	22
7021	RDP	SF	6.54	39.27	22
7021	RDP	SF	6.51	39.21	22
7021	RDP	SF	6.53	39.18	22
7021	RDP	SF	6.47	39.17	22
7021	RDP	SF	6.57	39.17	23
7021	RDP	SF	6.57	39.11	23
7021	RDP	SF	6.6	39.14	23
7021	RDP	SF	6.55	39.19	23
7021	RDP	SF	6.53	39.23	23
7021	RDP	SF	6.57	39.26	23
7021	RDP	SF	6.55	39.23	24
7021	RDP	SF	6.51	39.18	24
7021	RDP	SF	6.51	39.08	24
7021	RDP	SF	6.61	39.14	24
7021	RDP	SF	6.54	39.17	24
7021	RDP	SF	6.47	39.26	24
7021	RDP	SF	6.44	39.24	1
7021	RDP	SF	6.51	39.23	1
7021	RDP	SF	6.5	39.14	1
7021	RDP	SF	6.55	39.1	1
7021	RDP	SF	6.61	39.14	1
7021	RDP	SF	6.6	39.15	1
7021	RDP	SF	6.64	39.15	2
7021	RDP	SF	6.57	38.26	2
7021	RDP	SF	6.53	33.52	2
7021	RDP	SF	6.42	36.06	2
7021	RDP	SF	6.35	37.37	2
7021	RDP	SF	6.47	37.85	2
7021	RDP	SF	6.51	38.16	3
7021	RDP	SF	6.58	38.3	3
7021	RDP	SF	6.57	38.43	3
7021	RDP	SF	6.5	38.44	3
7021	RDP	SF	6.61	34.88	3
7021	RDP	SF	6.44	35.37	3
7021	RDP	SF	6.37	36.91	4
7021	RDP	SF	6.37	37.76	4
7021	RDP	SF	6.42	37.96	4
7021	RDP	SF	6.53	38.2	4
7021	RDP	SF	6.54	38.23	4
7021	RDP	SF	6.53	38.36	4
7021	RDP	SF	6.51	38.47	5
7021	RDP	SF	6.53	38.66	5
7021	RDP	SF	6.53	38.67	5
7021	RDP	SF	6.62	38.76	5
7021	RDP	SF	6.5	38.74	5
7021	RDP	SF	6.5	38.84	5
7021	RDP	SF	6.5	38.93	6
7021	RDP	SF	6.91	37	6
7021	RDP	SF	6.33	36.19	6
7021	RDP	SF	6.39	37.45	6
7021	RDP	SF	6.37	38.12	6
7021	RDP	SF	6.4	38.39	6
7021	RDP	SF	6.44	38.63	7
7021	RDP	SF	6.47	38.71	7
7021	RDP	SF	6.5	38.81	7
7021	RDP	SF	6.53	38.98	7
7021	RDP	SF	6.53	39.01	7
7021	RDP	SF	6.51	39	7
7021	RDP	SF	6.53	38.91	8
7021	RDP	SF	6.59	38.9	8
7021	RDP	SF	6.58	38.88	8
7021	RDP	SF	6.58	38.98	8
7021	RDP	SF	6.62	39.07	8
7021	RDP	SF	6.54	39.13	8
7021	RDP	SF	6.5	39.17	9
7021	RDP	SF	6.53	36.37	9
7021	RDP	SF	6.46	37.24	9
7021	RDP	SF	6.53	37.93	9
7021	RDP	SF	6.53	38.37	9
7021	RDP	SF	6.54	38.7	9
7021	RDP	SF	6.55	38.91	10
7021	RDP	SF	6.58	39	10
7021	RDP	SF	6.57	39.11	10
7021	RDP	SF	6.51	39.14	10
7021	RDP	SF	6.5	39.19	10
7021	RDP	SF	6.47	39.24	10
7021	RDP	SF	6.51	39.28	11
7021	RDP	SF	6.58	39.28	11
7021	RDP	SF	6.55	39.27	11
7021	RDP	SF	6.55	39.33	11
7021	RDP	SF	6.58	39.3	11
7021	RDP	SF	6.64	39.37	11
7021	RDP	SF	6.59	39.39	12
7021	RDP	SF	6.53	39.34	12
7021	RDP	SF	6.55	39.38	12
7021	RDP	SF	6.58	39.45	12
7021	RDP	SF	6.59	39.45	12
7021	RDP	SF	6.59	39.51	12
7021	RDP	SF	6.53	37.07	13
7021	RDP	SF	6.47	37.93	13
7021	RDP	SF	6.45	38.47	13
7021	RDP	SF	6.53	37.29	13
7021	RDP	SF	6.47	37.07	13
7021	RDP	SF	6.52	38.02	13
7021	RDP	SF	6.45	38.55	14
7021	RDP	SF	6.6	38.78	14
7021	RDP	SF	6.59	38.87	14
7021	RDP	SF	6.56	39	14
7021	RDP	SF	6.51	39.04	14
7021	RDP	SF	6.49	39.14	14
7021	RDP	SF	6.52	39.18	15
7021	RDP	SF	6.49	39.23	15
7021	RDP	SF	6.51	36.49	15
7021	RDP	SF	6.45	37.03	15
7021	RDP	SF	6.4	37.93	15
7021	RDP	SF	6.58	38.5	15
7021	RDP	SF	6.63	38.88	16
7021	RDP	SF	6.55	39.07	16
7021	RDP	SF	6.56	39.07	16
7021	RDP	SF	6.55	39.07	16
7021	RDP	SF	6.56	39.21	16
7021	RDP	SF	6.58	39.26	16
7021	RDP	SF	6.59	39.28	17
7021	RDP	SF	6.6	39.34	17
7021	RDP	SF	6.62	39.41	17
7021	RDP	SF	6.63	39.33	17
7021	RDP	SF	6.62	39.19	17
7021	RDP	SF	6.6	39.24	17
7021	RDP	SF	6.65	39.21	18
7021	RDP	SF	6.65	39.23	18
7021	RDP	SF	6.63	39.28	18
7021	RDP	SF	6.62	39.27	18
7021	RDP	SF	6.65	39.34	18
7021	RDP	SF	6.62	39.34	18
7021	RDP	SF	6.6	39.33	19
7021	RDP	SF	6.6	39.24	19
7021	RDP	SF	6.62	39.3	19
7021	RDP	SF	6.63	39.28	19
7021	RDP	SF	6.63	39.34	19
7021	RDP	SF	6.63	39.37	19
7021	RDP	SF	6.63	39.38	20
7021	RDP	SF	6.6	39.31	20
7021	RDP	SF	6.58	39.27	20
7021	RDP	SF	6.62	39.31	20
7021	RDP	SF	6.59	39.28	20
7021	RDP	SF	6.67	39.15	20
7021	RDP	SF	6.66	39.21	21
7021	RDP	SF	6.63	39.26	21
7021	RDP	SF	6.63	39.28	21
7021	RDP	SF	6.59	39.35	21
7021	RDP	SF	6.62	39.33	21
7021	RDP	SF	6.66	39.31	21
7021	RDP	SF	6.66	39.31	22
7021	RDP	SF	6.67	39.28	22
7021	RDP	SF	6.66	39.3	22
7021	RDP	SF	6.67	39.37	22
7021	RDP	SF	6.67	39.39	22
7021	RDP	SF	6.65	39.44	22
7021	RDP	SF	6.63	39.39	23
7021	RDP	SF	6.66	39.39	23
7021	RDP	SF	6.67	39.34	23
7021	RDP	SF	6.69	39.28	23
7021	RDP	SF	6.7	39.3	23
7021	RDP	SF	6.7	39.34	23
7021	RDP	SF	6.6	39.37	24
7021	RDP	SF	6.6	39.47	24
7021	RDP	SF	6.6	39.39	24
7021	RDP	SF	6.66	39.38	24
7021	RDP	SF	6.66	39.39	24
7021	RDP	SF	6.69	39.35	24
7021	RDP	SF	6.69	39.26	1
7021	RDP	SF	6.66	39.28	1
7021	RDP	SF	6.63	39.35	1
7021	RDP	SF	6.63	39.35	1
7021	RDP	SF	6.66	39.34	1
7021	RDP	SF	6.67	39.33	1
7021	RDP	SF	6.7	39.28	2
7021	RDP	SF	6.73	39.34	2
7021	RDP	SF	6.71	39.35	2
7021	RDP	SF	6.69	39.39	2
7021	RDP	SF	6.66	39.41	2
7021	RDP	SF	6.66	39.47	2
7021	RDP	SF	6.63	39.39	3
7021	RDP	SF	6.62	39.37	3
7021	RDP	SF	6.66	39.35	3
7021	RDP	SF	6.67	39.34	3
7021	RDP	SF	6.73	39.39	3
7021	RDP	SF	6.74	39.41	3
7021	RDP	SF	6.74	39.42	4
7021	RDP	SF	6.77	39.41	4
7021	RDP	SF	6.8	39.41	4
7021	RDP	SF	6.81	39.37	4
7021	RDP	SF	6.81	39.34	4
7021	RDP	SF	6.78	35.42	4
7021	RDP	SF	6.7	36.53	5
7021	RDP	SF	6.66	37.68	5
7021	RDP	SF	6.77	33.51	5
7021	RDP	SF	6.67	33.79	5
7021	RDP	SF	6.67	36.13	5
7021	RDP	SF	6.64	37.07	5
7021	RDP	SF	6.66	37.64	6
7021	RDP	SF	6.67	37.81	6
7021	RDP	SF	6.64	37.99	6
7021	RDP	SF	6.63	38.19	6
7021	RDP	SF	6.63	38.35	6
7021	RDP	SF	6.64	38.44	6
7021	RDP	SF	6.67	38.52	7
7021	RDP	SF	6.65	38.59	7
7021	RDP	SF	6.67	38.66	7
7021	RDP	SF	6.67	38.71	7
7021	RDP	SF	6.68	38.8	7
7021	RDP	SF	6.74	38.87	7
7021	RDP	SF	6.72	39.01	8
7021	RDP	SF	6.71	39.06	8
7021	RDP	SF	6.67	39.15	8
7021	RDP	SF	6.67	35.95	8
7021	RDP	SF	6.6	36.61	8
7021	RDP	SF	6.61	37.72	8
7021	RDP	SF	6.76	38.25	9
7021	RDP	SF	6.73	38.53	9
7021	RDP	SF	6.7	38.67	9
7021	RDP	SF	6.73	38.83	9
7021	RDP	SF	6.76	38.9	9
7021	RDP	SF	6.76	39.04	9
7021	RDP	SF	6.77	39.15	10
7021	RDP	SF	6.74	39.15	10
7021	RDP	SF	6.76	39.13	10
7021	RDP	SF	6.76	39.15	10
7021	RDP	SF	6.77	39.14	10
7021	RDP	SF	6.79	39.26	10
7021	RDP	SF	6.76	39.28	11
7021	RDP	SF	6.7	35	11
7021	RDP	SF	6.65	36.46	11
7021	RDP	SF	6.58	37.69	11
7021	RDP	SF	6.48	38.27	11
7021	RDP	SF	6.41	38.56	11
7021	RDP	SF	6.56	38.68	12
7021	RDP	SF	6.64	38.74	12
7021	RDP	SF	6.68	38.9	12
7021	RDP	SF	6.7	38.96	12
7021	RDP	SF	6.68	39.03	12
7021	RDP	SF	6.7	39.11	12
7021	RDP	SF	6.72	39.28	13
7021	RDP	SF	6.68	39.24	13
7021	RDP	SF	6.65	39.39	13
7021	RDP	SF	6.67	39.41	13
7021	RDP	SF	6.72	38.8	13
7021	RDP	SF	6.63	34.17	13
7021	RDP	SF	6.64	36.2	14
7021	RDP	SF	6.65	37.59	14
7021	RDP	SF	6.61	38.37	14
7021	RDP	SF	6.6	38.86	14
7021	RDP	SF	6.63	39.08	14
7021	RDP	SF	6.61	39.08	14
7021	RDP	SF	6.67	39.17	15
7021	RDP	SF	6.74	39.21	15
7021	RDP	SF	6.7	39.19	15
7021	RDP	SF	6.68	39.17	15
7021	RDP	SF	6.64	39.23	15
7021	RDP	SF	6.64	39.27	15
7021	RDP	SF	6.64	39.34	16
7021	RDP	SF	6.65	39.35	16
7021	RDP	SF	6.61	39.42	16
7021	RDP	SF	6.63	39.42	16
7021	RDP	SF	6.65	39.42	16
7021	RDP	SF	6.7	39.35	16
7021	RDP	SF	6.67	39.38	17
7021	RDP	SF	6.68	39.37	17
7021	RDP	SF	6.68	39.35	17
7021	RDP	SF	6.68	39.35	17
7021	RDP	SF	6.68	39.31	17
7021	RDP	SF	6.71	39.41	17
7021	RDP	SF	6.71	39.41	18
7021	RDP	SF	6.67	39.48	18
7021	RDP	SF	6.67	39.39	18
7021	RDP	SF	6.71	39.42	18
7021	RDP	SF	6.74	39.44	18
7021	RDP	SF	6.74	39.37	18
7021	RDP	SF	6.75	39.48	19
7021	RDP	SF	6.72	39.55	19
7021	RDP	SF	6.67	39.54	19
7021	RDP	SF	6.61	39.57	19
7021	RDP	SF	6.61	39.49	19
7021	RDP	SF	6.63	39.39	19
7021	RDP	SF	6.67	39.24	20
7021	RDP	SF	6.67	39.27	20
7021	RDP	SF	6.64	39.37	20
7021	RDP	SF	6.61	39.41	20
7021	RDP	SF	6.64	39.49	20
7021	RDP	SF	6.64	39.38	20
7021	RDP	SF	6.61	39.39	21
7021	RDP	SF	6.64	39.44	21
7021	RDP	SF	6.71	39.48	21
7021	RDP	SF	6.72	39.48	21
7021	RDP	SF	6.72	39.61	21
7021	RDP	SF	6.74	39.58	21
7021	RDP	SF	6.75	39.47	22
7021	RDP	SF	6.72	39.45	22
7021	RDP	SF	6.72	39.42	22
7021	RDP	SF	6.74	39.39	22
7021	RDP	SF	6.72	39.47	22
7021	RDP	SF	6.7	39.54	22
7021	RDP	SF	6.7	39.47	23
7021	RDP	SF	6.7	39.42	23
7021	RDP	SF	6.77	39.39	23
7021	RDP	SF	6.77	39.3	23
7021	RDP	SF	6.75	39.39	23
7021	RDP	SF	6.74	39.39	23
7021	RDP	SF	6.71	39.49	24
7021	RDP	SF	6.67	39.57	24
7021	RDP	SF	6.65	39.52	24
7021	RDP	SF	6.7	39.44	24
7021	RDP	SF	6.75	39.44	24
7021	RDP	SF	6.73	39.39	24
7021	RDP	SF	6.74	39.48	1
7021	RDP	SF	6.74	39.49	1
7021	RDP	SF	6.74	39.51	1
7021	RDP	SF	6.66	39.58	1
7021	RDP	SF	6.68	39.57	1
7021	RDP	SF	6.71	39.51	1
7021	RDP	SF	6.74	39.47	2
7021	RDP	SF	6.73	39.52	2
7021	RDP	SF	6.74	39.49	2
7021	RDP	SF	6.73	39.6	2
7021	RDP	SF	6.74	39.54	2
7021	RDP	SF	6.81	35.52	2
7021	RDP	SF	6.73	31.74	3
7021	RDP	SF	6.63	34.9	3
7021	RDP	SF	6.66	36.47	3
7021	RDP	SF	6.68	37.31	3
7021	RDP	SF	6.68	37.75	3
7021	RDP	SF	6.7	37.93	3
7021	RDP	SF	6.7	38.09	4
7021	RDP	SF	6.68	38.15	4
7021	RDP	SF	6.7	38.3	4
7021	RDP	SF	6.7	38.44	4
7021	RDP	SF	6.68	38.5	4
7021	RDP	SF	6.67	38.59	4
7021	RDP	SF	6.68	38.63	5
7021	RDP	SF	6.75	38.64	5
7021	RDP	SF	6.74	38.7	5
7021	RDP	SF	6.74	38.81	5
7021	RDP	SF	6.71	38.9	5
7021	RDP	SF	6.75	36.74	5
7021	RDP	SF	6.65	33.23	6
7021	RDP	SF	6.57	35.7	6
7021	RDP	SF	6.6	37.07	6
7021	RDP	SF	6.64	37.78	6
7021	RDP	SF	6.65	37.99	6
7021	RDP	SF	6.68	38.12	6
7021	RDP	SF	6.71	38.27	7
7021	RDP	SF	6.72	38.46	7
7021	RDP	SF	6.74	38.55	7
7021	RDP	SF	6.74	38.59	7
7021	RDP	SF	6.68	38.64	7
7021	RDP	SF	6.63	34.94	7
7021	RDP	SF	6.53	35.85	8
7021	RDP	SF	6.57	37.19	8
7021	RDP	SF	6.6	37.88	8
7021	RDP	SF	6.63	38.26	8
7021	RDP	SF	6.65	38.39	8
7021	RDP	SF	6.68	38.49	8
7021	RDP	SF	6.71	38.63	9
7021	RDP	SF	6.72	38.78	9
7021	RDP	SF	6.72	38.9	9
7021	RDP	SF	6.71	38.96	9
7021	RDP	SF	6.67	38.93	9
7021	RDP	SF	6.61	38.98	9
7021	RDP	SF	6.59	38.94	10
7021	RDP	SF	6.61	38.98	10
7021	RDP	SF	6.63	39	10
7021	RDP	SF	6.65	39.1	10
7021	RDP	SF	6.68	39.18	10
7021	RDP	SF	6.64	39.3	10
7021	RDP	SF	6.64	39.37	11
7021	RDP	SF	6.64	39.38	11
7021	RDP	SF	6.67	39.42	11
7021	RDP	SF	6.63	39.24	11
7021	RDP	SF	6.63	35.11	11
7021	RDP	SF	6.6	36.8	11
7021	RDP	SF	6.62	37.76	12
7021	RDP	SF	6.65	38.37	12
7021	RDP	SF	6.64	38.64	12
7021	RDP	SF	6.62	38.78	12
7021	RDP	SF	6.62	38.96	12
7021	RDP	SF	6.64	39.1	12
7021	RDP	SF	6.64	39.18	13
7021	RDP	SF	6.65	39.19	13
7021	RDP	SF	6.67	39.19	13
7021	RDP	SF	6.64	39.17	13
7021	RDP	SF	6.61	39.28	13
7021	RDP	SF	6.61	39.31	13
7021	RDP	SF	6.62	38.29	14
7021	RDP	SF	6.61	37.55	14
7021	RDP	SF	6.61	38.32	14
7021	RDP	SF	6.64	38.9	14
7021	RDP	SF	6.64	39.07	14
7021	RDP	SF	6.62	39.18	14
7021	RDP	SF	6.62	39.26	15
7021	RDP	SF	6.58	39.26	15
7021	RDP	SF	6.6	36.08	15
7021	RDP	SF	6.56	37.49	15
7021	RDP	SF	6.56	38.3	15
7021	RDP	SF	6.58	38.71	15
7021	RDP	SF	6.62	38.86	16
7021	RDP	SF	6.6	38.96	16
7021	RDP	SF	6.6	39.1	16
7021	RDP	SF	6.61	39.21	16
7021	RDP	SF	6.6	39.24	16
7021	RDP	SF	6.62	39.14	16
7021	RDP	SF	6.62	39.19	17
7021	RDP	SF	6.64	39.11	17
7021	RDP	SF	6.62	39.13	17
7021	RDP	SF	6.62	39.18	17
7021	RDP	SF	6.61	39.28	17
7021	RDP	SF	6.61	39.34	17
7021	RDP	SF	6.6	39.37	18
7021	RDP	SF	6.6	39.37	18
7021	RDP	SF	6.62	39.35	18
7021	RDP	SF	6.6	39.35	18
7021	RDP	SF	6.61	39.3	18
7021	RDP	SF	6.64	39.31	18
7021	RDP	SF	6.62	39.35	19
7021	RDP	SF	6.65	39.37	19
7021	RDP	SF	6.62	39.44	19
7021	RDP	SF	6.61	39.37	19
7021	RDP	SF	6.65	39.39	19
7021	RDP	SF	6.61	39.35	19
7021	RDP	SF	6.6	39.3	20
7021	RDP	SF	6.62	39.3	20
7021	RDP	SF	6.67	39.38	20
7021	RDP	SF	6.58	39.38	20
7021	RDP	SF	6.6	39.34	20
7021	RDP	SF	6.65	39.33	20
7021	RDP	SF	6.68	39.33	21
7021	RDP	SF	6.68	39.42	21
7021	RDP	SF	6.68	39.48	21
7021	RDP	SF	6.69	39.47	21
7021	RDP	SF	6.69	39.49	21
7021	RDP	SF	6.69	39.51	21
7021	RDP	SF	6.68	39.55	22
7021	RDP	SF	6.69	39.42	22
7021	RDP	SF	6.65	39.41	22
7021	RDP	SF	6.62	39.35	22
7021	RDP	SF	6.68	39.34	22
7021	RDP	SF	6.71	39.26	22
7021	RDP	SF	6.72	39.28	23
7021	RDP	SF	6.72	39.35	23
7021	RDP	SF	6.72	39.35	23
7021	RDP	SF	6.71	39.35	23
7021	RDP	SF	6.72	39.31	23
7021	RDP	SF	6.74	39.35	23
7021	RDP	SF	6.78	39.37	24
7021	RDP	SF	6.76	39.44	24
7021	RDP	SF	6.76	39.44	24
7021	RDP	SF	6.75	39.54	24
7021	RDP	SF	6.69	39.54	24
7021	RDP	SF	6.67	39.52	24
7021	RDP	SF	6.67	39.48	1
7021	RDP	SF	6.65	39.39	1
7021	RDP	SF	6.68	39.35	1
7021	RDP	SF	6.68	39.35	1
7021	RDP	SF	6.69	39.31	1
7021	RDP	SF	6.73	39.34	1
7021	RDP	SF	6.75	39.42	2
7021	RDP	SF	6.68	39.49	2
7021	RDP	SF	6.66	39.58	2
7021	RDP	SF	6.68	39.52	2
7021	RDP	SF	6.66	39.58	2
7021	RDP	SF	6.69	39.6	2
7021	RDP	SF	6.69	39.61	3
7021	RDP	SF	6.69	39.61	3
7021	RDP	SF	6.68	34.12	3
7021	RDP	SF	6.5	35.99	3
7021	RDP	SF	6.57	37.49	3
7021	RDP	SF	6.62	38.18	3
7021	RDP	SF	6.58	38.62	4
7021	RDP	SF	6.61	38.87	4
7021	RDP	SF	6.62	39.11	4
7021	RDP	SF	6.62	39.17	4
7021	RDP	SF	6.64	39.19	4
7021	RDP	SF	6.66	39.18	4
7021	RDP	SF	6.7	39.13	5
7021	RDP	SF	6.72	39.14	5
7021	RDP	SF	6.7	39.1	5
7021	RDP	SF	6.67	39.13	5
7021	RDP	SF	6.67	33.43	5
7021	RDP	SF	6.47	35.65	5
7021	RDP	SF	6.47	37.25	6
7021	RDP	SF	6.47	38.03	6
7021	RDP	SF	6.58	38.39	6
7021	RDP	SF	6.58	38.64	6
7021	RDP	SF	6.58	38.71	6
7021	RDP	SF	6.6	38.83	6
7021	RDP	SF	6.58	38.86	7
7021	RDP	SF	6.56	38.96	7
7021	RDP	SF	6.52	39.01	7
7021	RDP	SF	6.49	35.49	7
7021	RDP	SF	6.41	36.9	7
7021	RDP	SF	6.5	37.82	7
7021	RDP	SF	6.52	38.39	8
7021	RDP	SF	6.53	38.62	8
7021	RDP	SF	6.57	38.76	8
7021	RDP	SF	6.57	38.84	8
7021	RDP	SF	6.57	38.93	8
7021	RDP	SF	6.53	38.97	8
7021	RDP	SF	6.55	38.94	9
7021	RDP	SF	6.56	38.93	9
7021	RDP	SF	6.56	39.04	9
7021	RDP	SF	6.64	39.01	9
7021	RDP	SF	6.64	39.01	9
7021	RDP	SF	6.63	39.07	9
7021	RDP	SF	6.66	39.21	10
7021	RDP	SF	6.66	39.28	10
7021	RDP	SF	6.66	39.33	10
7021	RDP	SF	6.64	39.28	10
7021	RDP	SF	6.7	39.21	10
7021	RDP	SF	6.63	39.21	10
7021	RDP	SF	6.6	39.26	11
7021	RDP	SF	6.61	39.27	11
7021	RDP	SF	6.61	39.34	11
7021	RDP	SF	6.59	39.44	11
7021	RDP	SF	6.56	39.52	11
7021	RDP	SF	6.55	34.72	11
7021	RDP	SF	6.41	36.61	12
7021	RDP	SF	6.43	37.81	12
7021	RDP	SF	6.5	38.36	12
7021	RDP	SF	6.58	38.7	12
7021	RDP	SF	6.57	38.88	12
7021	RDP	SF	6.57	38.98	12
7021	RDP	SF	6.64	39.13	13
7021	RDP	SF	6.55	39.15	13
7021	RDP	SF	6.48	38.09	13
7021	RDP	SF	6.46	35.73	13
7021	RDP	SF	6.41	37.32	13
7021	RDP	SF	6.48	38.16	13
7021	RDP	SF	6.51	38.5	14
7021	RDP	SF	6.51	38.84	14
7021	RDP	SF	6.54	38.93	14
7021	RDP	SF	6.55	39.01	14
7021	RDP	SF	6.55	39.07	14
7021	RDP	SF	6.57	39.17	14
7021	RDP	SF	6.61	39.19	15
7021	RDP	SF	6.57	39.15	15
7021	RDP	SF	6.54	38.57	15
7021	RDP	SF	6.52	36.46	15
7021	RDP	SF	6.51	37.64	15
7021	RDP	SF	6.54	38.4	15
7021	RDP	SF	6.54	38.74	16
7021	RDP	SF	6.55	38.96	16
7021	RDP	SF	6.55	39.1	16
7021	RDP	SF	6.61	39.18	16
7021	RDP	SF	6.59	39.21	16
7021	RDP	SF	6.64	39.17	16
7021	RDP	SF	6.61	39.11	17
7021	RDP	SF	6.52	39.1	17
7021	RDP	SF	6.58	39.1	17
7021	RDP	SF	6.57	39.19	17
7021	RDP	SF	6.58	39.21	17
7021	RDP	SF	6.59	39.21	17
7021	RDP	SF	6.54	39.21	18
7021	RDP	SF	6.54	39.1	18
7021	RDP	SF	6.52	39.11	18
7021	RDP	SF	6.59	39.13	18
7021	RDP	SF	6.58	39.11	18
7021	RDP	SF	6.62	39.23	18
7021	RDP	SF	6.62	39.27	19
7021	RDP	SF	6.65	39.34	19
7021	RDP	SF	6.68	39.38	19
7021	RDP	SF	6.66	39.34	19
7021	RDP	SF	6.65	39.28	19
7021	RDP	SF	6.64	39.21	19
7021	RDP	SF	6.64	39.14	20
7021	RDP	SF	6.61	39.14	20
7021	RDP	SF	6.59	39.14	20
7021	RDP	SF	6.58	39.21	20
7021	RDP	SF	6.57	39.21	20
7021	RDP	SF	6.57	39.15	20
7021	RDP	SF	6.57	39.13	21
7021	RDP	SF	6.58	39.13	21
7021	RDP	SF	6.62	39.14	21
7021	RDP	SF	6.65	39.26	21
7021	RDP	SF	6.66	39.23	21
7021	RDP	SF	6.68	39.33	21
7021	RDP	SF	6.66	39.33	22
7021	RDP	SF	6.68	39.27	22
7021	RDP	SF	6.68	39.23	22
7021	RDP	SF	6.7	39.19	22
7021	RDP	SF	6.72	39.14	22
7021	RDP	SF	6.72	39.27	22
7021	RDP	SF	6.72	39.3	23
7021	RDP	SF	6.7	39.28	23
7021	RDP	SF	6.69	39.33	23
7021	RDP	SF	6.7	39.3	23
7021	RDP	SF	6.63	39.23	23
7021	RDP	SF	6.63	39.21	23
7021	RDP	SF	6.68	39.14	24
7021	RDP	SF	6.66	39.15	24
7021	RDP	SF	6.66	39.24	24
7021	RDP	SF	6.68	39.27	24
7021	RDP	SF	6.66	39.33	24
7021	RDP	SF	6.64	39.26	24
7021	RDP	SF	6.64	39.26	1
7021	RDP	SF	6.61	39.3	1
7021	RDP	SF	6.66	39.27	1
7021	RDP	SF	6.66	39.31	1
7021	RDP	SF	6.7	39.3	1
7021	RDP	SF	6.73	39.24	1
7021	RDP	SF	6.73	39.26	2
7021	RDP	SF	6.74	39.24	2
7021	RDP	SF	6.7	39.31	2
7021	RDP	SF	6.66	39.31	2
7021	RDP	SF	6.67	39.39	2
7021	RDP	SF	6.66	39.49	2
7021	RDP	SF	6.66	39.49	3
7021	RDP	SF	6.67	39.45	3
7021	RDP	SF	6.67	39.54	3
7021	RDP	SF	6.67	39.57	3
7021	RDP	SF	6.68	33.09	3
7021	RDP	SF	6.52	35.42	3
7021	RDP	SF	6.53	37.15	4
7021	RDP	SF	6.56	38.13	4
7021	RDP	SF	6.61	38.39	4
7021	RDP	SF	6.64	38.56	4
7021	RDP	SF	6.64	38.8	4
7021	RDP	SF	6.66	38.96	4
7021	RDP	SF	6.68	39.07	5
7021	RDP	SF	6.68	39.03	5
7021	RDP	SF	6.7	39.03	5
7021	RDP	SF	6.64	39.06	5
7021	RDP	SF	6.63	39.08	5
7021	RDP	SF	6.64	39.08	5
7021	RDP	SF	6.66	39.11	6
7021	RDP	SF	6.67	39.14	6
7021	RDP	SF	6.64	39.17	6
7021	RDP	SF	6.66	39.19	6
7021	RDP	SF	6.66	39.19	6
7021	RDP	SF	6.62	39.23	6
7021	RDP	SF	6.62	39.34	7
7021	RDP	SF	6.62	33.32	7
7021	RDP	SF	6.53	35.45	7
7021	RDP	SF	6.52	37.1	7
7021	RDP	SF	6.51	37.92	7
7021	RDP	SF	6.56	38.3	7
7021	RDP	SF	6.58	38.53	8
7021	RDP	SF	6.6	38.73	8
7021	RDP	SF	6.62	38.9	8
7021	RDP	SF	6.63	39.03	8
7021	RDP	SF	6.66	39.06	8
7021	RDP	SF	6.62	38.98	8
7021	RDP	SF	6.59	39	9
7021	RDP	SF	6.58	39.06	9
7021	RDP	SF	6.56	39.06	9
7021	RDP	SF	6.59	39.11	9
7021	RDP	SF	6.62	39.15	9
7021	RDP	SF	6.59	39.21	9
7021	RDP	SF	6.59	39.27	10
7021	RDP	SF	6.58	39.33	10
7021	RDP	SF	6.56	39.31	10
7021	RDP	SF	6.58	39.33	10
7021	RDP	SF	6.6	33.39	10
7021	RDP	SF	6.56	34.61	10
7021	RDP	SF	6.52	36.59	11
7021	RDP	SF	6.47	37.7	11
7021	RDP	SF	6.5	38.32	11
7021	RDP	SF	6.51	38.64	11
7021	RDP	SF	6.56	38.8	11
7021	RDP	SF	6.55	38.93	11
7021	RDP	SF	6.58	39.08	12
7021	RDP	SF	6.58	39.1	12
7021	RDP	SF	6.59	39.07	12
7021	RDP	SF	6.63	39.07	12
7021	RDP	SF	6.63	39.03	12
7021	RDP	SF	6.63	39	12
7021	RDP	SF	6.66	39.17	13
7021	RDP	SF	6.6	39.18	13
7021	RDP	SF	6.53	39.19	13
7021	RDP	SF	6.55	39.26	13
7021	RDP	SF	6.53	35.99	13
7021	RDP	SF	6.4	37.01	13
7021	RDP	SF	6.51	37.85	14
7021	RDP	SF	6.52	38.32	14
7021	RDP	SF	6.58	38.73	14
7021	RDP	SF	6.56	38.93	14
7021	RDP	SF	6.55	39.14	14
7021	RDP	SF	6.53	37.03	14
7021	RDP	SF	6.45	36.24	15
[truncated: 14,129 more rows]
